# Supplementary material for: Genomic and epidemiological evidence for the emergence of a L. infantum/L. donovani hybrid with unusual epidemiology in northern Italy
Source: mBio. 2024 Jun 4;15(7):e00995-24. doi: 10.1128/mbio.00995-24 (PMC11253594; doi:10.1128/mbio.00995-24)
Supplement: Data Set S1 — WGS supporting information. [file mbio.00995-24-s0001.xlsx]

## Sheet: Dataset S1A
All gene CNVs
		leish16						leish3						leish4						leish5						leish7
Gene ID	Product Description	MAPQ	chrom	locus	meanCoverage	normalizedMeanCoverage	start	MAPQ	chrom	locus	meanCoverage	normalizedMeanCoverage	start	MAPQ	chrom	locus	meanCoverage	normalizedMeanCoverage	start	MAPQ	chrom	locus	meanCoverage	normalizedMeanCoverage	start	MAPQ	chrom	locus	meanCoverage	normalizedMeanCoverage	start
LINF_230008700	(H+)-ATPase G subunit - putative	59.998	LinJ23	LinJ23:120756-121082	187.046	0.999	120756	59.9	LinJ23	LinJ23:120756-121082	172.061	0.938	120756	60	LinJ23	LinJ23:120756-121082	73.242	0.811	120756	60	LinJ23	LinJ23:120756-121082	80.598	0.976	120756	60	LinJ23	LinJ23:120756-121082	101.555	0.886	120756
LINF_200014700	1 -2-Dihydroxy-3-keto-5-methylthiopentene dioxygenase - putative	59.996	LinJ20	LinJ20:391829-392863	143.739	1.288	391829	60	LinJ20	LinJ20:391829-392863	143.186	0.928	391829	60	LinJ20	LinJ20:391829-392863	85.755	0.876	391829	59.986	LinJ20	LinJ20:391829-392863	141.163	1.151	391829	60	LinJ20	LinJ20:391829-392863	156.917	1.071	391829
LINF_340052200	1 -2-Dihydroxy-3-keto-5-methylthiopentene dioxygenase - putative	59.974	LinJ34	LinJ34:1842887-1843726	69.49	0.929	1842887	59.878	LinJ34	LinJ34:1842887-1843726	104.932	1.061	1842887	59.989	LinJ34	LinJ34:1842887-1843726	112.484	1.38	1842887	60	LinJ34	LinJ34:1842887-1843726	67.061	0.841	1842887	60	LinJ34	LinJ34:1842887-1843726	80.467	0.93	1842887
LINF_320025500	1-acyl-sn-glycerol-3-phosphateacyltransferase-like protein - putative	59.99	LinJ32	LinJ32:766718-767551	94.308	1.191	766718	59.883	LinJ32	LinJ32:766718-767551	109.893	1.054	766718	60	LinJ32	LinJ32:766718-767551	81.976	0.933	766718	60	LinJ32	LinJ32:766718-767551	92.936	1.117	766718	60	LinJ32	LinJ32:766718-767551	98.226	1.083	766718
LINF_260011200	10 kDa heat shock protein - putative	48.074	LinJ26	LinJ26:168052-168354	99.818	0.852	168052	49.693	LinJ26	LinJ26:168052-168354	110.934	0.894	168052	48.539	LinJ26	LinJ26:168052-168354	86.023	1.031	168052	51.178	LinJ26	LinJ26:168052-168354	130.907	0.951	168052	50.803	LinJ26	LinJ26:168052-168354	140.944	0.934	168052
LINF_260011400	10 kDa heat shock protein - putative	49.743	LinJ26	LinJ26:173192-173494	108.834	0.931	173192	48.869	LinJ26	LinJ26:173192-173494	118.659	0.958	173192	44.529	LinJ26	LinJ26:173192-173494	79.742	0.959	173192	51.353	LinJ26	LinJ26:173192-173494	108.507	0.779	173192	48.726	LinJ26	LinJ26:173192-173494	139.977	0.928	173192
LINF_360040400	14-3-3 protein 1 - putative	59.92	LinJ36	LinJ36:1312285-1313061	86.204	1.095	1312285	59.978	LinJ36	LinJ36:1312285-1313061	89.885	0.903	1312285	60	LinJ36	LinJ36:1312285-1313061	82.381	0.983	1312285	59.971	LinJ36	LinJ36:1312285-1313061	91.255	1.094	1312285	59.894	LinJ36	LinJ36:1312285-1313061	90.215	1.035	1312285
LINF_110008400	14-3-3 protein 2 - putative	59.961	LinJ11	LinJ11:108952-109713	80.16	1.113	108952	59.944	LinJ11	LinJ11:108952-109713	143.017	1.059	108952	60	LinJ11	LinJ11:108952-109713	87.841	0.954	108952	59.976	LinJ11	LinJ11:108952-109713	121	1.047	108952	59.905	LinJ11	LinJ11:108952-109713	103.48	1.025	108952
LINF_320009000	19S proteasome non-atpase subunit 8	59.941	LinJ32	LinJ32:140705-141784	79.458	0.995	140705	60	LinJ32	LinJ32:140705-141784	106.167	1.004	140705	60	LinJ32	LinJ32:140705-141784	85.464	0.992	140705	59.838	LinJ32	LinJ32:140705-141784	78.996	0.928	140705	60	LinJ32	LinJ32:140705-141784	93.361	1.019	140705
LINF_360052900	19S proteasome regulatory subunit	59.998	LinJ36	LinJ36:1729215-1730444	88.133	1.119	1729215	59.939	LinJ36	LinJ36:1729215-1730444	105.287	1.053	1729215	60	LinJ36	LinJ36:1729215-1730444	81.501	0.972	1729215	59.948	LinJ36	LinJ36:1729215-1730444	93.168	1.117	1729215	59.94	LinJ36	LinJ36:1729215-1730444	90.855	1.042	1729215
LINF_360078300	2 -3-bisphosphoglycerate-independent phosphoglycerate mutase	60	LinJ36	LinJ36:2631610-2633271	68.454	0.835	2631610	59.964	LinJ36	LinJ36:2631610-2633271	87.571	0.833	2631610	60	LinJ36	LinJ36:2631610-2633271	78.055	0.958	2631610	59.977	LinJ36	LinJ36:2631610-2633271	73.041	0.806	2631610	59.917	LinJ36	LinJ36:2631610-2633271	72.654	0.802	2631610
LINF_280029000	2 -3-bisphosphoglycerate-independent phosphoglycerate mutase-like	59.995	LinJ28	LinJ28:884732-887233	89.342	1.132	884732	59.992	LinJ28	LinJ28:884732-887233	111.323	1.045	884732	59.969	LinJ28	LinJ28:884732-887233	85.695	1.028	884732	59.965	LinJ28	LinJ28:884732-887233	95.527	1.053	884732	59.96	LinJ28	LinJ28:884732-887233	101.792	1.084	884732
LINF_330015600	2 -4-dienoyl-coa reductase fadh1 - putative	59.951	LinJ33	LinJ33:341465-343657	90.721	1.154	341465	59.95	LinJ33	LinJ33:341465-343657	121.306	1.119	341465	59.995	LinJ33	LinJ33:341465-343657	82.62	0.984	341465	59.98	LinJ33	LinJ33:341465-343657	151.593	1.227	341465	59.95	LinJ33	LinJ33:341465-343657	192.806	1.174	341465
LINF_060015000	2 -4-dienoyl-coa reductase-like protein	59.951	LinJ06	LinJ06:406276-408468	77.975	0.988	406276	59.997	LinJ06	LinJ06:406276-408468	111.618	0.985	406276	59.986	LinJ06	LinJ06:406276-408468	93.597	1.043	406276	60	LinJ06	LinJ06:406276-408468	84.622	0.952	406276	59.938	LinJ06	LinJ06:406276-408468	161.778	0.999	406276
LINF_250027000	2 -4-dihydroxyhept-2-ene-1 -7-dioic acid aldolase - putative	59.993	LinJ25	LinJ25:768532-769371	87.117	1.139	768532	59.936	LinJ25	LinJ25:768532-769371	105.98	0.958	768532	59.998	LinJ25	LinJ25:768532-769371	93.936	1.072	768532	59.954	LinJ25	LinJ25:768532-769371	95.279	1.079	768532	59.995	LinJ25	LinJ25:768532-769371	95.995	0.989	768532
LINF_030005300	2-aminoethylphosphonate:pyruvateaminotransferase-like protein	59.977	LinJ03	LinJ03:9198-10343	69.903	0.979	9198	59.957	LinJ03	LinJ03:9198-10343	115.083	1.107	9198	60	LinJ03	LinJ03:9198-10343	118.49	1.131	9198	59.967	LinJ03	LinJ03:9198-10343	77.11	1.028	9198	59.935	LinJ03	LinJ03:9198-10343	96.853	1.007	9198
LINF_300006800	2-hydroxy-3-oxopropionate reductase - putative	60	LinJ30	LinJ30:54856-55755	85.354	1.064	54856	59.945	LinJ30	LinJ30:54856-55755	119.298	1.104	54856	60	LinJ30	LinJ30:54856-55755	114.012	1.357	54856	60	LinJ30	LinJ30:54856-55755	71.954	0.785	54856	59.937	LinJ30	LinJ30:54856-55755	108.42	1.161	54856
LINF_280031300	2-oxoglutarate dehydrogenase - E2 component - dihydrolipoamide succinyltransferase - putative	59.994	LinJ28	LinJ28:963631-964800	89.131	1.166	963631	60	LinJ28	LinJ28:963631-964800	111.61	1.082	963631	60	LinJ28	LinJ28:963631-964800	77.924	0.909	963631	60	LinJ28	LinJ28:963631-964800	101.102	1.182	963631	60	LinJ28	LinJ28:963631-964800	103.36	1.131	963631
LINF_310034500	2-oxoglutarate dehydrogenase - e3 component - lipoamidedehydrogenase-like protein	60	LinJ31	LinJ31:1323435-1324991	150.182	0.996	1323435	59.953	LinJ31	LinJ31:1323435-1324991	232.029	1.068	1323435	59.98	LinJ31	LinJ31:1323435-1324991	179.847	1.069	1323435	59.957	LinJ31	LinJ31:1323435-1324991	221.962	1.074	1323435	59.927	LinJ31	LinJ31:1323435-1324991	188.922	1.043	1323435
LINF_270015100	2-oxoglutarate dehydrogenase subunit - putative	59.988	LinJ27	LinJ27:384338-387358	82.949	1.106	384338	59.938	LinJ27	LinJ27:384338-387358	108.746	1.087	384338	60	LinJ27	LinJ27:384338-387358	85.384	1.051	384338	59.965	LinJ27	LinJ27:384338-387358	91.784	1.099	384338	59.995	LinJ27	LinJ27:384338-387358	88.786	0.998	384338
LINF_360043300	2-oxoglutarate dehydrogenase subunit - putative	59.898	LinJ36	LinJ36:1383309-1386347	92.078	1.136	1383309	59.968	LinJ36	LinJ36:1383309-1386347	107.968	1.047	1383309	59.99	LinJ36	LinJ36:1383309-1386347	81.962	0.997	1383309	59.99	LinJ36	LinJ36:1383309-1386347	94.938	1.083	1383309	59.953	LinJ36	LinJ36:1383309-1386347	92.611	1.039	1383309
LINF_210022900	2-oxoisovalerate dehydrogenase alpha subunit - putative	59.938	LinJ21	LinJ21:580861-582300	79.361	1.044	580861	60	LinJ21	LinJ21:580861-582300	113.956	1.045	580861	59.978	LinJ21	LinJ21:580861-582300	83.045	0.939	580861	59.947	LinJ21	LinJ21:580861-582300	84.932	0.982	580861	59.914	LinJ21	LinJ21:580861-582300	94.532	0.974	580861
LINF_350005600	2-oxoisovalerate dehydrogenase beta subunit - mitochondrial precursor - putative	59.96	LinJ35	LinJ35:18721-19821	72.49	0.899	18721	59.962	LinJ35	LinJ35:18721-19821	108.159	1.055	18721	59.96	LinJ35	LinJ35:18721-19821	107.922	1.293	18721	59.923	LinJ35	LinJ35:18721-19821	84.017	0.97	18721	59.983	LinJ35	LinJ35:18721-19821	141.515	1.089	18721
LINF_060006500	20S proteasome beta 6 subunit - putative	60	LinJ06	LinJ06:53741-54484	82.191	1.086	53741	60	LinJ06	LinJ06:53741-54484	101.483	0.938	53741	59.982	LinJ06	LinJ06:53741-54484	110.156	1.149	53741	60	LinJ06	LinJ06:53741-54484	72.876	0.9	53741	59.982	LinJ06	LinJ06:53741-54484	158.194	1.014	53741
LINF_340051100	20s proteasome beta 7 subunit - (putative)	19.128	LinJ34	LinJ34:1817388-1818050	66.225	0.853	1817388	22.442	LinJ34	LinJ34:1817388-1818050	92.668	0.904	1817388	15.553	LinJ34	LinJ34:1817388-1818050	98.672	1.225	1817388	21.316	LinJ34	LinJ34:1817388-1818050	73.153	0.856	1817388	20.637	LinJ34	LinJ34:1817388-1818050	78.89	0.886	1817388
LINF_340051400	20s proteasome beta 7 subunit - (putative)	21.469	LinJ34	LinJ34:1820900-1821562	70.784	0.912	1820900	20.778	LinJ34	LinJ34:1820900-1821562	108.032	1.056	1820900	16.827	LinJ34	LinJ34:1820900-1821562	102.418	1.272	1820900	20.682	LinJ34	LinJ34:1820900-1821562	80.141	0.939	1820900	19.151	LinJ34	LinJ34:1820900-1821562	85.412	0.96	1820900
LINF_360008400	20S proteasome subunit	60	LinJ36	LinJ36:96523-97143	74.224	0.955	96523	59.911	LinJ36	LinJ36:96523-97143	95.781	0.965	96523	60	LinJ36	LinJ36:96523-97143	83.585	0.991	96523	59.96	LinJ36	LinJ36:96523-97143	85.385	1.04	96523	60	LinJ36	LinJ36:96523-97143	89.482	1.031	96523
LINF_340014100	25 Kd elongation factor 1-beta - putative	60	LinJ34	LinJ34:378929-379162	103.79	1.349	378929	60	LinJ34	LinJ34:378929-379162	102.931	1.019	378929	60	LinJ34	LinJ34:378929-379162	101.176	1.249	378929	59.948	LinJ34	LinJ34:378929-379162	90.022	1.079	378929	59.971	LinJ34	LinJ34:378929-379162	103.481	1.176	378929
LINF_030010200	26S protease regulatory subunit - putative	59.918	LinJ03	LinJ03:204236-205426	84.287	1.142	204236	59.96	LinJ03	LinJ03:204236-205426	117.595	1.104	204236	60	LinJ03	LinJ03:204236-205426	103.486	1.012	204236	60	LinJ03	LinJ03:204236-205426	94.99	1.191	204236	59.947	LinJ03	LinJ03:204236-205426	112.767	1.14	204236
LINF_230023400	2Fe-2S iron-sulfur cluster binding domain containing protein - putative	59.818	LinJ23	LinJ23:692174-692917	178.599	0.939	692174	60	LinJ23	LinJ23:692174-692917	159.973	0.859	692174	59.98	LinJ23	LinJ23:692174-692917	91.701	1.027	692174	59.965	LinJ23	LinJ23:692174-692917	76.587	0.905	692174	59.993	LinJ23	LinJ23:692174-692917	132.334	1.14	692174
LINF_260015500	2Fe-2S iron-sulfur cluster binding domain containing protein - putative	59.998	LinJ26	LinJ26:325257-325784	108.509	0.969	325257	60	LinJ26	LinJ26:325257-325784	111.235	0.942	325257	60	LinJ26	LinJ26:325257-325784	89.588	0.996	325257	60	LinJ26	LinJ26:325257-325784	129.385	1.026	325257	59.977	LinJ26	LinJ26:325257-325784	141.858	0.977	325257
LINF_060016400	2OG-Fe(II) oxygenase superfamily - putative	59.942	LinJ06	LinJ06:451619-452653	71.843	0.905	451619	59.986	LinJ06	LinJ06:451619-452653	105.529	0.934	451619	60	LinJ06	LinJ06:451619-452653	90.32	0.969	451619	59.921	LinJ06	LinJ06:451619-452653	85.624	0.975	451619	59.978	LinJ06	LinJ06:451619-452653	152.805	0.945	451619
LINF_150021600	2OG-Fe(II) oxygenase superfamily - putative	59.922	LinJ15	LinJ15:582103-583017	75.19	0.951	582103	60	LinJ15	LinJ15:582103-583017	148.505	1.056	582103	60	LinJ15	LinJ15:582103-583017	107.827	1.326	582103	60	LinJ15	LinJ15:582103-583017	109.535	0.925	582103	59.961	LinJ15	LinJ15:582103-583017	116.389	1.068	582103
LINF_160008600	2OG-Fe(II) oxygenase superfamily - putative	59.903	LinJ16	LinJ16:117994-119100	74.856	0.961	117994	59.988	LinJ16	LinJ16:117994-119100	124.035	1.136	117994	60	LinJ16	LinJ16:117994-119100	104.013	1.146	117994	60	LinJ16	LinJ16:117994-119100	115.435	1.039	117994	59.928	LinJ16	LinJ16:117994-119100	153.647	1.033	117994
LINF_250016000	2OG-Fe(II) oxygenase superfamily - putative	60	LinJ25	LinJ25:381306-382601	85.072	1.116	381306	59.948	LinJ25	LinJ25:381306-382601	108.44	0.989	381306	60	LinJ25	LinJ25:381306-382601	80.066	0.908	381306	59.979	LinJ25	LinJ25:381306-382601	98.809	1.132	381306	59.983	LinJ25	LinJ25:381306-382601	97.098	1.007	381306
LINF_260009000	2OG-Fe(II) oxygenase superfamily - putative	60	LinJ26	LinJ26:107656-109347	98.649	0.836	107656	59.947	LinJ26	LinJ26:107656-109347	119.79	0.97	107656	59.902	LinJ26	LinJ26:107656-109347	97.548	1.128	107656	59.991	LinJ26	LinJ26:107656-109347	142.343	1.045	107656	59.971	LinJ26	LinJ26:107656-109347	149.791	0.994	107656
LINF_310008000	2OG-Fe(II) oxygenase superfamily - putative	59.927	LinJ31	LinJ31:72816-73793	142.465	0.95	72816	59.956	LinJ31	LinJ31:72816-73793	218.332	1.008	72816	59.993	LinJ31	LinJ31:72816-73793	201.806	1.2	72816	59.954	LinJ31	LinJ31:72816-73793	191.528	0.936	72816	59.996	LinJ31	LinJ31:72816-73793	184.013	1.018	72816
LINF_350017700	2OG-Fe(II) oxygenase superfamily - putative	59.958	LinJ35	LinJ35:488162-489118	99.52	1.23	488162	60	LinJ35	LinJ35:488162-489118	108.776	1.065	488162	60	LinJ35	LinJ35:488162-489118	74.862	0.876	488162	59.999	LinJ35	LinJ35:488162-489118	132.312	1.503	488162	59.992	LinJ35	LinJ35:488162-489118	139.741	1.082	488162
LINF_360026400	2OG-Fe(II) oxygenase superfamily - putative	60	LinJ36	LinJ36:784089-784982	90.67	1.141	784089	60	LinJ36	LinJ36:784089-784982	96.332	0.99	784089	60	LinJ36	LinJ36:784089-784982	74.121	0.891	784089	59.991	LinJ36	LinJ36:784089-784982	80.802	0.997	784089	59.97	LinJ36	LinJ36:784089-784982	96.113	1.146	784089
LINF_360059000	2OG-Fe(II) oxygenase superfamily - putative	59.994	LinJ36	LinJ36:1952245-1954392	83.213	1.054	1952245	59.977	LinJ36	LinJ36:1952245-1954392	100.627	1.001	1952245	59.997	LinJ36	LinJ36:1952245-1954392	83.043	0.997	1952245	59.96	LinJ36	LinJ36:1952245-1954392	88.68	1.052	1952245	59.969	LinJ36	LinJ36:1952245-1954392	93.101	1.063	1952245
LINF_310030700	3 -2-trans-enoyl-CoA isomerase - mitochondrial precursor - putative	46.625	LinJ31	LinJ31:1163490-1164518	151.432	1.016	1163490	46.579	LinJ31	LinJ31:1163490-1164518	209.864	0.976	1163490	44.779	LinJ31	LinJ31:1163490-1164518	151.976	0.895	1163490	46.65	LinJ31	LinJ31:1163490-1164518	224.651	1.102	1163490	43.459	LinJ31	LinJ31:1163490-1164518	214.879	1.19	1163490
LINF_310031500	3 -2-trans-enoyl-CoA isomerase - mitochondrial precursor - putative	48.817	LinJ31	LinJ31:1191357-1192406	150.354	1.003	1191357	47.366	LinJ31	LinJ31:1191357-1192406	221.95	1.026	1191357	45.101	LinJ31	LinJ31:1191357-1192406	151.933	0.897	1191357	47.887	LinJ31	LinJ31:1191357-1192406	210.784	1.029	1191357	42.366	LinJ31	LinJ31:1191357-1192406	172.504	0.956	1191357
LINF_160008500	3-Beta-hydroxysteroid-delta(8) - delta(7)-isomerase - putative	59.996	LinJ16	LinJ16:116241-117098	75	0.987	116241	60	LinJ16	LinJ16:116241-117098	119.249	1.114	116241	60	LinJ16	LinJ16:116241-117098	113.184	1.228	116241	59.986	LinJ16	LinJ16:116241-117098	131.925	1.239	116241	59.993	LinJ16	LinJ16:116241-117098	153.743	1.053	116241
LINF_350048300	3-demethylubiquinone-9 3-methyltransferase - putative	60	LinJ35	LinJ35:1648273-1649238	74.352	0.915	1648273	60	LinJ35	LinJ35:1648273-1649238	120.75	1.169	1648273	59.914	LinJ35	LinJ35:1648273-1649238	72.754	0.865	1648273	59.991	LinJ35	LinJ35:1648273-1649238	101.12	1.142	1648273	59.997	LinJ35	LinJ35:1648273-1649238	139.507	1.069	1648273
LINF_300037500	3-hydroxy-3-methylglutaryl-CoA reductase	60	LinJ30	LinJ30:1168601-1169905	69.848	0.896	1168601	59.973	LinJ30	LinJ30:1168601-1169905	115.67	1.102	1168601	60	LinJ30	LinJ30:1168601-1169905	81.344	0.948	1168601	59.926	LinJ30	LinJ30:1168601-1169905	82.532	0.962	1168601	59.953	LinJ30	LinJ30:1168601-1169905	86.316	0.947	1168601
LINF_240027300	3-hydroxy-3-methylglutaryl-CoA synthase - putative	60	LinJ24	LinJ24:796475-797980	72.324	0.942	796475	60	LinJ24	LinJ24:796475-797980	124.948	0.971	796475	59.991	LinJ24	LinJ24:796475-797980	107.712	1.207	796475	60	LinJ24	LinJ24:796475-797980	83.416	0.959	796475	59.929	LinJ24	LinJ24:796475-797980	92.298	0.944	796475
LINF_070009700	3-hydroxyacyl-ACP dehydratase - putative	60	LinJ07	LinJ07:200829-201302	83.22	1.154	200829	60	LinJ07	LinJ07:200829-201302	99.852	0.954	200829	60	LinJ07	LinJ07:200829-201302	82.429	0.849	200829	59.938	LinJ07	LinJ07:200829-201302	70.528	0.918	200829	59.972	LinJ07	LinJ07:200829-201302	95.55	0.949	200829
LINF_070009800	3-hydroxyacyl-ACP dehydratase - putative	60	LinJ07	LinJ07:202363-202836	83.812	1.164	202363	60	LinJ07	LinJ07:202363-202836	103.326	0.991	202363	60	LinJ07	LinJ07:202363-202836	92.736	0.952	202363	60	LinJ07	LinJ07:202363-202836	85.203	1.105	202363	59.956	LinJ07	LinJ07:202363-202836	98.763	0.993	202363
LINF_320044000	3-hydroxyisobutyryl-coenzyme A hydrolase - putative	60	LinJ32	LinJ32:1439304-1440419	77.846	0.952	1439304	60	LinJ32	LinJ32:1439304-1440419	102.836	0.954	1439304	60	LinJ32	LinJ32:1439304-1440419	96.379	1.13	1439304	60	LinJ32	LinJ32:1439304-1440419	93.201	1.057	1439304	59.975	LinJ32	LinJ32:1439304-1440419	97.906	1.055	1439304
LINF_320043700	3-hydroxyisobutyryl-coenzyme a hydrolase-like protein	0.483	LinJ32	LinJ32:1428225-1429313	86.778	1.034	1428225	0.63	LinJ32	LinJ32:1428225-1429313	100.876	0.903	1428225	0.189	LinJ32	LinJ32:1428225-1429313	99.656	1.237	1428225	0.387	LinJ32	LinJ32:1428225-1429313	131.415	1.421	1428225	0.797	LinJ32	LinJ32:1428225-1429313	103.639	1.09	1428225
LINF_320043800	3-hydroxyisobutyryl-coenzyme a hydrolase-like protein	0	LinJ32	LinJ32:1432717-1433805	75.34	0.895	1432717	0	LinJ32	LinJ32:1432717-1433805	110.994	0.997	1432717	0	LinJ32	LinJ32:1432717-1433805	92.085	1.147	1432717	0	LinJ32	LinJ32:1432717-1433805	133.115	1.44	1432717	0	LinJ32	LinJ32:1432717-1433805	95.102	0.998	1432717
LINF_320043900	3-hydroxyisobutyryl-coenzyme a hydrolase-like protein	11.128	LinJ32	LinJ32:1437209-1438312	77.529	0.92	1437209	12.713	LinJ32	LinJ32:1437209-1438312	103.943	0.933	1437209	10.771	LinJ32	LinJ32:1437209-1438312	88.112	1.089	1437209	10.171	LinJ32	LinJ32:1437209-1438312	119.284	1.286	1437209	12.762	LinJ32	LinJ32:1437209-1438312	90.891	0.953	1437209
LINF_350008400	3-keto-dihydrosphingosine reductase	59.938	LinJ35	LinJ35:91015-92031	79.555	0.951	91015	59.777	LinJ35	LinJ35:91015-92031	121.843	1.153	91015	60	LinJ35	LinJ35:91015-92031	91.093	1.107	91015	59.985	LinJ35	LinJ35:91015-92031	115.129	1.25	91015	59.979	LinJ35	LinJ35:91015-92031	147.28	1.11	91015
LINF_330024300	3-ketoacyl-CoA reductase - putative	59.996	LinJ33	LinJ33:700663-701643	98.445	1.277	700663	59.983	LinJ33	LinJ33:700663-701643	108.798	1.029	700663	59.883	LinJ33	LinJ33:700663-701643	90.663	1.054	700663	59.878	LinJ33	LinJ33:700663-701643	136.666	1.159	700663	59.899	LinJ33	LinJ33:700663-701643	180.897	1.124	700663
LINF_230014600	3-ketoacyl-CoA thiolase - putative	59.997	LinJ23	LinJ23:324965-326290	208.195	1.096	324965	59.94	LinJ23	LinJ23:324965-326290	201.38	1.083	324965	59.927	LinJ23	LinJ23:324965-326290	76.16	0.849	324965	59.99	LinJ23	LinJ23:324965-326290	96.51	1.142	324965	60	LinJ23	LinJ23:324965-326290	122.638	1.057	324965
LINF_310023600	3-ketoacyl-CoA thiolase-like protein - putative	15.379	LinJ31	LinJ31:809375-810451	200.058	1.354	809375	15.071	LinJ31	LinJ31:809375-810451	253.024	1.189	809375	12.179	LinJ31	LinJ31:809375-810451	154.553	0.887	809375	16.024	LinJ31	LinJ31:809375-810451	226.939	1.152	809375	12.393	LinJ31	LinJ31:809375-810451	200.954	1.131	809375
LINF_310023700	3-ketoacyl-CoA thiolase-like protein - putative	5.277	LinJ31	LinJ31:811017-812093	194.014	1.314	811017	4.74	LinJ31	LinJ31:811017-812093	236.165	1.112	811017	4.281	LinJ31	LinJ31:811017-812093	153.979	0.884	811017	5.478	LinJ31	LinJ31:811017-812093	239.507	1.211	811017	0.035	LinJ31	LinJ31:811017-812093	166.924	0.944	811017
LINF_310023800	3-ketoacyl-CoA thiolase-like protein - putative	14.528	LinJ31	LinJ31:812659-813981	192.241	1.302	812659	14.316	LinJ31	LinJ31:812659-813981	245.989	1.157	812659	13.262	LinJ31	LinJ31:812659-813981	159.951	0.921	812659	14.593	LinJ31	LinJ31:812659-813981	246.145	1.241	812659	14.439	LinJ31	LinJ31:812659-813981	230.82	1.293	812659
LINF_050015100	3-mercaptopyruvate sulfurtransferase	59.978	LinJ05	LinJ05:372567-373679	111.848	1.007	372567	59.97	LinJ05	LinJ05:372567-373679	133.118	1.093	372567	59.996	LinJ05	LinJ05:372567-373679	109.393	1.173	372567	59.961	LinJ05	LinJ05:372567-373679	137.047	1.078	372567	59.984	LinJ05	LinJ05:372567-373679	164.788	1.062	372567
LINF_110011600	3-methylcrotonoyl-CoA carboxylase beta subunit - putative	59.97	LinJ11	LinJ11:212679-214289	88.793	1.191	212679	59.986	LinJ11	LinJ11:212679-214289	152.457	1.081	212679	59.965	LinJ11	LinJ11:212679-214289	87.561	0.977	212679	60	LinJ11	LinJ11:212679-214289	135.282	1.089	212679	59.963	LinJ11	LinJ11:212679-214289	116.161	1.115	212679
LINF_170018200	3-oxo-5-alpha-steroid 4-dehydrogenase-like protein	59.982	LinJ17	LinJ17:544975-546597	86.837	1.101	544975	59.915	LinJ17	LinJ17:544975-546597	112.832	1.045	544975	59.987	LinJ17	LinJ17:544975-546597	90.012	1.064	544975	60	LinJ17	LinJ17:544975-546597	95.068	1.066	544975	59.992	LinJ17	LinJ17:544975-546597	111.593	1.114	544975
LINF_240026500	3-oxoacyl-(acyl-carrier protein) reductase - putative	59.969	LinJ24	LinJ24:776266-777045	84.339	1.066	776266	59.924	LinJ24	LinJ24:776266-777045	128.187	0.967	776266	60	LinJ24	LinJ24:776266-777045	103.312	1.185	776266	59.998	LinJ24	LinJ24:776266-777045	89.326	0.969	776266	59.959	LinJ24	LinJ24:776266-777045	102.266	1.02	776266
LINF_270032600	3-oxoacyl-ACP reductase - putative	59.947	LinJ27	LinJ27:1120306-1121031	77.372	1.003	1120306	59.87	LinJ27	LinJ27:1120306-1121031	104.066	1.012	1120306	60	LinJ27	LinJ27:1120306-1121031	93.448	1.19	1120306	59.963	LinJ27	LinJ27:1120306-1121031	74.981	0.842	1120306	59.982	LinJ27	LinJ27:1120306-1121031	93.175	1.022	1120306
LINF_330036500	3-oxoacyl-acyl carrier protein synthase ii - putative	60	LinJ33	LinJ33:1152550-1153929	87.519	1.074	1152550	60	LinJ33	LinJ33:1152550-1153929	127.494	1.126	1152550	60	LinJ33	LinJ33:1152550-1153929	75.235	0.988	1152550	59.976	LinJ33	LinJ33:1152550-1153929	148.551	1.111	1152550	59.961	LinJ33	LinJ33:1152550-1153929	164.532	0.968	1152550
LINF_290005000	3,2-trans-enoyl-CoA isomerase, mitochondrial precursor-like protein	60	LinJ29	LinJ29:2368-3258	69.108	0.943	2368	59.964	LinJ29	LinJ29:2368-3258	120.253	1.085	2368	60	LinJ29	LinJ29:2368-3258	114.081	1.342	2368	60	LinJ29	LinJ29:2368-3258	102.583	0.901	2368	60	LinJ29	LinJ29:2368-3258	146.882	1.128	2368
LINF_290034600	3' -5'-cyclic nucleotide phosphodiesterase - putative	60	LinJ29	LinJ29:1212169-1215414	76.298	0.982	1212169	59.989	LinJ29	LinJ29:1212169-1215414	116.806	1	1212169	60	LinJ29	LinJ29:1212169-1215414	104.751	1.271	1212169	59.977	LinJ29	LinJ29:1212169-1215414	121.039	0.948	1212169	59.968	LinJ29	LinJ29:1212169-1215414	139.478	1.028	1212169
LINF_310035300	3'-5' exonuclease - putative	59.982	LinJ31	LinJ31:1353322-1355997	151.312	1.024	1353322	59.997	LinJ31	LinJ31:1353322-1355997	231.87	1.088	1353322	60	LinJ31	LinJ31:1353322-1355997	180.653	1.056	1353322	59.943	LinJ31	LinJ31:1353322-1355997	215.111	1.079	1353322	59.959	LinJ31	LinJ31:1353322-1355997	196.82	1.099	1353322
LINF_320024700	3'-5' exonuclease - putative	59.979	LinJ32	LinJ32:730981-733245	87.544	1.094	730981	59.964	LinJ32	LinJ32:730981-733245	112.093	1.06	730981	60	LinJ32	LinJ32:730981-733245	83	0.961	730981	59.995	LinJ32	LinJ32:730981-733245	103.017	1.2	730981	59.996	LinJ32	LinJ32:730981-733245	98.588	1.076	730981
LINF_340019400	3'-5' exonuclease - putative	59.991	LinJ34	LinJ34:590833-592479	94.925	1.263	590833	59.99	LinJ34	LinJ34:590833-592479	99.162	1.033	590833	60	LinJ34	LinJ34:590833-592479	84.668	1.017	590833	59.993	LinJ34	LinJ34:590833-592479	95.275	1.22	590833	59.945	LinJ34	LinJ34:590833-592479	97.848	1.172	590833
LINF_350035200	3'-5' exonuclease - putative	59.911	LinJ35	LinJ35:1149053-1150291	89.46	1.08	1149053	59.896	LinJ35	LinJ35:1149053-1150291	104.571	1	1149053	59.991	LinJ35	LinJ35:1149053-1150291	74.444	0.897	1149053	59.971	LinJ35	LinJ35:1149053-1150291	97.105	1.073	1149053	59.952	LinJ35	LinJ35:1149053-1150291	136.777	1.04	1149053
LINF_120009100	3'-nucleotidase/nuclease - putative	59.918	LinJ12	LinJ12:171120-172265	107.306	0.965	171120	59.909	LinJ12	LinJ12:171120-172265	117.083	0.912	171120	60	LinJ12	LinJ12:171120-172265	88.68	0.98	171120	59.915	LinJ12	LinJ12:171120-172265	111.206	1.006	171120	59.991	LinJ12	LinJ12:171120-172265	105.034	1.068	171120
LINF_310031200	3'-nucleotidase/nuclease - putative	59.962	LinJ31	LinJ31:1181282-1182328	168.598	1.144	1181282	59.837	LinJ31	LinJ31:1181282-1182328	217.676	1.026	1181282	59.965	LinJ31	LinJ31:1181282-1182328	152.905	0.883	1181282	59.903	LinJ31	LinJ31:1181282-1182328	224.519	1.134	1181282	59.937	LinJ31	LinJ31:1181282-1182328	203.828	1.142	1181282
LINF_310031300	3'-nucleotidase/nuclease precursor - putative	59.952	LinJ31	LinJ31:1184205-1185341	155.663	1.062	1184205	59.947	LinJ31	LinJ31:1184205-1185341	228.938	1.078	1184205	59.883	LinJ31	LinJ31:1184205-1185341	172.327	0.998	1184205	59.938	LinJ31	LinJ31:1184205-1185341	215.303	1.093	1184205	59.784	LinJ31	LinJ31:1184205-1185341	191.955	1.078	1184205
LINF_170016600	3'5'-cyclic nucleotide phosphodiesterase - putative	59.964	LinJ17	LinJ17:460471-465246	88.559	1.12	460471	59.976	LinJ17	LinJ17:460471-465246	112.234	1.04	460471	59.99	LinJ17	LinJ17:460471-465246	86.126	1.008	460471	59.998	LinJ17	LinJ17:460471-465246	96.826	1.09	460471	59.967	LinJ17	LinJ17:460471-465246	109.971	1.098	460471
LINF_290032100	3'5'-cyclic nucleotide phosphodiesterase - putative	59.953	LinJ29	LinJ29:1121772-1123946	71.865	0.965	1121772	59.978	LinJ29	LinJ29:1121772-1123946	115.98	1.04	1121772	60	LinJ29	LinJ29:1121772-1123946	86.163	1.015	1121772	59.985	LinJ29	LinJ29:1121772-1123946	117.93	1.003	1121772	59.942	LinJ29	LinJ29:1121772-1123946	132.676	1.012	1121772
LINF_220012300	3'a2rel-related protein	16.033	LinJ22	LinJ22:299991-301838	64.177	0.843	299991	22.099	LinJ22	LinJ22:299991-301838	158.082	1.205	299991	16.841	LinJ22	LinJ22:299991-301838	71.766	0.915	299991	22.833	LinJ22	LinJ22:299991-301838	110.064	1.32	299991	10.995	LinJ22	LinJ22:299991-301838	103.689	1.115	299991
LINF_220012500	3'a2rel-related protein	0.051	LinJ22	LinJ22:308823-309905	95.624	1.267	308823	0.477	LinJ22	LinJ22:308823-309905	133.162	1.011	308823	0	LinJ22	LinJ22:308823-309905	96.31	1.202	308823	0.57	LinJ22	LinJ22:308823-309905	100.84	1.206	308823	0	LinJ22	LinJ22:308823-309905	107.799	1.16	308823
LINF_220012700	3'a2rel-related protein	0.281	LinJ22	LinJ22:316270-317352	102.258	1.357	316270	0.011	LinJ22	LinJ22:316270-317352	135.111	1.026	316270	0	LinJ22	LinJ22:316270-317352	98.009	1.223	316270	0.048	LinJ22	LinJ22:316270-317352	90.564	1.078	316270	0.28	LinJ22	LinJ22:316270-317352	114.646	1.235	316270
LINF_220014500	3'a2rel-related protein	16.084	LinJ22	LinJ22:400505-402352	96.389	1.28	400505	17.747	LinJ22	LinJ22:400505-402352	147.96	1.125	400505	16.268	LinJ22	LinJ22:400505-402352	77.414	0.99	400505	17.367	LinJ22	LinJ22:400505-402352	98.926	1.18	400505	16.544	LinJ22	LinJ22:400505-402352	97.741	1.05	400505
LINF_350043900	30S Ribosomal protein S17-like protein	60	LinJ35	LinJ35:1451337-1452275	75.968	0.949	1451337	59.993	LinJ35	LinJ35:1451337-1452275	104.898	1.028	1451337	60	LinJ35	LinJ35:1451337-1452275	71.259	0.833	1451337	59.975	LinJ35	LinJ35:1451337-1452275	89.334	1.039	1451337	59.927	LinJ35	LinJ35:1451337-1452275	125.857	0.977	1451337
LINF_360060000	32 kDa ER-associated protein - putative	60	LinJ36	LinJ36:1993183-1993986	76.085	0.986	1993183	59.951	LinJ36	LinJ36:1993183-1993986	93.766	0.95	1993183	60	LinJ36	LinJ36:1993183-1993986	86.999	1.023	1993183	60	LinJ36	LinJ36:1993183-1993986	85.212	1.051	1993183	59.949	LinJ36	LinJ36:1993183-1993986	79.549	0.928	1993183
LINF_060005300	39S mitochondrial ribosomal protein L46 - putative	59.994	LinJ06	LinJ06:14773-15648	78.4	1.022	14773	60	LinJ06	LinJ06:14773-15648	121.901	1.112	14773	59.996	LinJ06	LinJ06:14773-15648	129.904	1.364	14773	59.927	LinJ06	LinJ06:14773-15648	80.355	0.969	14773	59.99	LinJ06	LinJ06:14773-15648	173.631	1.102	14773
LINF_190015100	4-coumarate:coa ligase-like protein	17.733	LinJ19	LinJ19:398914-400752	80.273	1.074	398914	16.42	LinJ19	LinJ19:398914-400752	115.167	1.1	398914	14.667	LinJ19	LinJ19:398914-400752	81.175	1.016	398914	17.917	LinJ19	LinJ19:398914-400752	99.529	1.16	398914	15.159	LinJ19	LinJ19:398914-400752	108.898	1.146	398914
LINF_190015200	4-coumarate:coa ligase-like protein	13.604	LinJ19	LinJ19:404094-405797	86.011	1.155	404094	14.029	LinJ19	LinJ19:404094-405797	107.876	1.027	404094	11.054	LinJ19	LinJ19:404094-405797	86.016	1.088	404094	14.703	LinJ19	LinJ19:404094-405797	103.233	1.203	404094	15.113	LinJ19	LinJ19:404094-405797	102.59	1.079	404094
LINF_190015300	4-coumarate:coa ligase-like protein	59.747	LinJ19	LinJ19:410785-412596	80.855	1.098	410785	59.778	LinJ19	LinJ19:410785-412596	113.657	1.098	410785	59.882	LinJ19	LinJ19:410785-412596	93.49	1.12	410785	59.822	LinJ19	LinJ19:410785-412596	102.953	1.234	410785	59.728	LinJ19	LinJ19:410785-412596	106.41	1.131	410785
LINF_300012900	4-methyl-5(beta-hydroxyethyl)-thiazole monophosphate synthesis protein - putative	59.848	LinJ30	LinJ30:238223-238813	90.714	1.196	238223	60	LinJ30	LinJ30:238223-238813	102.312	1.007	238223	60	LinJ30	LinJ30:238223-238813	73.519	0.82	238223	60	LinJ30	LinJ30:238223-238813	86.634	1.073	238223	59.998	LinJ30	LinJ30:238223-238813	82.793	0.939	238223
LINF_360015600	40S ribosomal protein S10 - putative	39.049	LinJ36	LinJ36:394347-394853	83.765	1.014	394347	44.035	LinJ36	LinJ36:394347-394853	102.514	0.962	394347	39.488	LinJ36	LinJ36:394347-394853	45.889	0.641	394347	41.665	LinJ36	LinJ36:394347-394853	84.694	0.902	394347	40.479	LinJ36	LinJ36:394347-394853	92.129	1.012	394347
LINF_360015700	40S ribosomal protein S10 - putative	41.657	LinJ36	LinJ36:395532-396038	90.773	1.1	395532	43.803	LinJ36	LinJ36:395532-396038	121.895	1.151	395532	40.46	LinJ36	LinJ36:395532-396038	63.411	0.85	395532	44.986	LinJ36	LinJ36:395532-396038	99.917	1.077	395532	43.196	LinJ36	LinJ36:395532-396038	98.623	1.084	395532
LINF_200021000	40S ribosomal protein S11 - putative	50.831	LinJ20	LinJ20:687607-688032	117.814	1.081	687607	50.253	LinJ20	LinJ20:687607-688032	159.602	1.058	687607	51.145	LinJ20	LinJ20:687607-688032	129.424	1.316	687607	49.612	LinJ20	LinJ20:687607-688032	121.082	1.029	687607	47.074	LinJ20	LinJ20:687607-688032	139.939	0.971	687607
LINF_210024100	40S ribosomal protein S11 - putative	49.345	LinJ21	LinJ21:629855-630280	68.348	0.927	629855	50.358	LinJ21	LinJ21:629855-630280	113.049	1.063	629855	50.774	LinJ21	LinJ21:629855-630280	90.753	1.013	629855	50.777	LinJ21	LinJ21:629855-630280	82.301	0.994	629855	46.987	LinJ21	LinJ21:629855-630280	101.494	1.064	629855
LINF_130010600	40S ribosomal protein S12 - putative	59.966	LinJ13	LinJ13:183481-183906	92.329	1.243	183481	59.89	LinJ13	LinJ13:183481-183906	115.755	1.027	183481	60	LinJ13	LinJ13:183481-183906	96.897	1.056	183481	59.922	LinJ13	LinJ13:183481-183906	134.633	1.119	183481	60	LinJ13	LinJ13:183481-183906	121.365	1.056	183481
LINF_190008800	40S ribosomal protein S13 - putative	47.418	LinJ19	LinJ19:160051-160506	81.198	1.087	160051	46.082	LinJ19	LinJ19:160051-160506	109.321	1.042	160051	44.908	LinJ19	LinJ19:160051-160506	79.98	1.004	160051	47.387	LinJ19	LinJ19:160051-160506	81.407	0.938	160051	46.911	LinJ19	LinJ19:160051-160506	89.147	0.934	160051
LINF_330041600	40S ribosomal protein S13 - putative	50.084	LinJ33	LinJ33:1497295-1497750	67.829	0.823	1497295	46.836	LinJ33	LinJ33:1497295-1497750	112.846	0.996	1497295	41.469	LinJ33	LinJ33:1497295-1497750	124.736	1.569	1497295	48.867	LinJ33	LinJ33:1497295-1497750	97.587	0.713	1497295	48.845	LinJ33	LinJ33:1497295-1497750	153.376	0.899	1497295
LINF_280015200	40S ribosomal protein S14	58.547	LinJ28	LinJ28:353195-353629	69.827	0.878	353195	59.238	LinJ28	LinJ28:353195-353629	98.813	0.924	353195	59.249	LinJ28	LinJ28:353195-353629	84.968	1.021	353195	59.039	LinJ28	LinJ28:353195-353629	95.304	1.05	353195	58.744	LinJ28	LinJ28:353195-353629	76.541	0.809	353195
LINF_300041700	40S ribosomal protein S14	59.184	LinJ30	LinJ30:1309604-1310038	75.597	0.928	1309604	58.819	LinJ30	LinJ30:1309604-1310038	102.804	0.941	1309604	59.172	LinJ30	LinJ30:1309604-1310038	108.403	1.31	1309604	59.126	LinJ30	LinJ30:1309604-1310038	65.912	0.699	1309604	58.746	LinJ30	LinJ30:1309604-1310038	95.56	1.014	1309604
LINF_220009800	40S ribosomal protein S15 - putative	40.248	LinJ22	LinJ22:211341-211799	76.245	1.002	211341	42.696	LinJ22	LinJ22:211341-211799	130.459	0.994	211341	35.051	LinJ22	LinJ22:211341-211799	79.439	0.965	211341	44.101	LinJ22	LinJ22:211341-211799	95.555	1.15	211341	39.848	LinJ22	LinJ22:211341-211799	112.338	1.212	211341
LINF_220010100	40S ribosomal protein S15 - putative	42.222	LinJ22	LinJ22:220384-220842	82.95	1.093	220384	43.797	LinJ22	LinJ22:220384-220842	155.585	1.19	220384	36.361	LinJ22	LinJ22:220384-220842	103.07	1.25	220384	45.772	LinJ22	LinJ22:220384-220842	103.753	1.252	220384	44.699	LinJ22	LinJ22:220384-220842	96.797	1.042	220384
LINF_110017900	40S ribosomal protein S15A - putative	52.114	LinJ11	LinJ11:472839-473231	80.27	1.096	472839	52.374	LinJ11	LinJ11:472839-473231	132.347	0.963	472839	50.684	LinJ11	LinJ11:472839-473231	88.701	0.977	472839	54.27	LinJ11	LinJ11:472839-473231	109.171	0.918	472839	52.699	LinJ11	LinJ11:472839-473231	104.125	1.02	472839
LINF_290025400	40S ribosomal protein S15A - putative	52.971	LinJ29	LinJ29:867406-867798	80.424	1.056	867406	52.701	LinJ29	LinJ29:867406-867798	125.747	1.104	867406	50.634	LinJ29	LinJ29:867406-867798	81.378	0.973	867406	53.673	LinJ29	LinJ29:867406-867798	125.048	1.023	867406	52.372	LinJ29	LinJ29:867406-867798	134.071	1.009	867406
LINF_260013700	40S ribosomal protein S16 - putative	31.224	LinJ26	LinJ26:253185-253634	98.755	0.856	253185	31.427	LinJ26	LinJ26:253185-253634	100.724	0.822	253185	23.435	LinJ26	LinJ26:253185-253634	87.724	0.992	253185	35.268	LinJ26	LinJ26:253185-253634	169.962	1.283	253185	31.793	LinJ26	LinJ26:253185-253634	132.403	0.886	253185
LINF_260013800	40S ribosomal protein S16 - putative	33.309	LinJ26	LinJ26:254721-255170	96.058	0.832	254721	36.803	LinJ26	LinJ26:254721-255170	106.704	0.871	254721	24.945	LinJ26	LinJ26:254721-255170	97.283	1.1	254721	30.818	LinJ26	LinJ26:254721-255170	178.323	1.347	254721	35.308	LinJ26	LinJ26:254721-255170	150.232	1.007	254721
LINF_280032800	40S ribosomal protein S17 - putative	36.589	LinJ28	LinJ28:1017003-1017434	77.68	0.981	1017003	36.696	LinJ28	LinJ28:1017003-1017434	108.114	1.01	1017003	29.137	LinJ28	LinJ28:1017003-1017434	78.464	0.959	1017003	38.524	LinJ28	LinJ28:1017003-1017434	97.515	1.07	1017003	35.061	LinJ28	LinJ28:1017003-1017434	93.64	0.993	1017003
LINF_280032900	40S ribosomal protein S17 - putative	38.345	LinJ28	LinJ28:1018567-1018998	80.144	1.013	1018567	33.717	LinJ28	LinJ28:1018567-1018998	104.005	0.971	1018567	32.82	LinJ28	LinJ28:1018567-1018998	76.684	0.938	1018567	37.646	LinJ28	LinJ28:1018567-1018998	78.733	0.854	1018567	39.147	LinJ28	LinJ28:1018567-1018998	90.29	0.957	1018567
LINF_360015100	40S ribosomal protein S18 - putative	45.204	LinJ36	LinJ36:366952-367413	80.282	0.964	366952	42.613	LinJ36	LinJ36:366952-367413	109.961	1.038	366952	36.081	LinJ36	LinJ36:366952-367413	79.614	1.012	366952	42.116	LinJ36	LinJ36:366952-367413	97.093	1.051	366952	44.623	LinJ36	LinJ36:366952-367413	89.369	0.979	366952
LINF_360015200	40S ribosomal protein S18 - putative	41.519	LinJ36	LinJ36:368404-368865	78.488	0.942	368404	41.141	LinJ36	LinJ36:368404-368865	105.755	0.997	368404	31.291	LinJ36	LinJ36:368404-368865	80.193	1.019	368404	40.058	LinJ36	LinJ36:368404-368865	90.41	0.975	368404	40.459	LinJ36	LinJ36:368404-368865	91.824	1.007	368404
LINF_340033900	40S ribosomal protein S19 protein - putative	53.547	LinJ34	LinJ34:1230487-1230969	82.153	1.038	1230487	52.7	LinJ34	LinJ34:1230487-1230969	105.127	1.012	1230487	51.234	LinJ34	LinJ34:1230487-1230969	86.869	1.107	1230487	53.516	LinJ34	LinJ34:1230487-1230969	90.413	1.026	1230487	53.857	LinJ34	LinJ34:1230487-1230969	103.94	1.156	1230487
LINF_290036400	40S ribosomal protein S19-like protein	53.572	LinJ29	LinJ29:1260089-1260574	74.839	0.945	1260089	54.063	LinJ29	LinJ29:1260089-1260574	124.957	1.057	1260089	52.814	LinJ29	LinJ29:1260089-1260574	132.272	1.64	1260089	54.367	LinJ29	LinJ29:1260089-1260574	97.124	0.726	1260089	53.81	LinJ29	LinJ29:1260089-1260574	134.759	0.981	1260089
LINF_190005400	40S ribosomal protein S2	49.931	LinJ19	LinJ19:6933-7730	65.841	0.881	6933	48.255	LinJ19	LinJ19:6933-7730	96.729	0.916	6933	47.507	LinJ19	LinJ19:6933-7730	94.479	1.201	6933	48.35	LinJ19	LinJ19:6933-7730	68.896	0.783	6933	44.274	LinJ19	LinJ19:6933-7730	87.522	0.917	6933
LINF_320009600	40S ribosomal protein S2	49.285	LinJ32	LinJ32:168638-169432	82.322	0.981	168638	50.488	LinJ32	LinJ32:168638-169432	105.496	0.946	168638	48.77	LinJ32	LinJ32:168638-169432	71.47	0.904	168638	50.101	LinJ32	LinJ32:168638-169432	82.965	0.876	168638	46.692	LinJ32	LinJ32:168638-169432	96.55	1.014	168638
LINF_110013300	40S ribosomal protein S21 - putative	41.942	LinJ11	LinJ11:293601-294095	83.879	1.104	293601	44.459	LinJ11	LinJ11:293601-294095	142.061	0.983	293601	36.97	LinJ11	LinJ11:293601-294095	68.528	0.89	293601	44.786	LinJ11	LinJ11:293601-294095	127.506	0.967	293601	43.093	LinJ11	LinJ11:293601-294095	98.879	0.944	293601
LINF_110013400	40S ribosomal protein S21 - putative	44.471	LinJ11	LinJ11:295318-295836	75.859	0.993	295318	44.991	LinJ11	LinJ11:295318-295836	149.247	1.033	295318	39.273	LinJ11	LinJ11:295318-295836	56.585	0.776	295318	44.234	LinJ11	LinJ11:295318-295836	145.498	1.108	295318	44.111	LinJ11	LinJ11:295318-295836	100.564	0.965	295318
LINF_210018200	40S ribosomal protein S23 - putative	34.598	LinJ21	LinJ21:439016-439447	84.225	1.107	439016	33.795	LinJ21	LinJ21:439016-439447	127.225	1.165	439016	25.315	LinJ21	LinJ21:439016-439447	81.023	0.917	439016	36.161	LinJ21	LinJ21:439016-439447	98.508	1.135	439016	32.451	LinJ21	LinJ21:439016-439447	115.26	1.187	439016
LINF_210018300	40S ribosomal protein S23 - putative	30.422	LinJ21	LinJ21:440339-440770	88.156	1.158	440339	33.048	LinJ21	LinJ21:440339-440770	127.944	1.172	440339	28.023	LinJ21	LinJ21:440339-440770	78.355	0.886	440339	34.301	LinJ21	LinJ21:440339-440770	93.084	1.073	440339	37.194	LinJ21	LinJ21:440339-440770	94.879	0.977	440339
LINF_360036600	40S ribosomal protein S24e	12.45	LinJ36	LinJ36:1202027-1202440	86.073	1.087	1202027	13.558	LinJ36	LinJ36:1202027-1202440	114.446	1.13	1202027	9.24	LinJ36	LinJ36:1202027-1202440	92.649	1.119	1202027	14.272	LinJ36	LinJ36:1202027-1202440	101.504	1.191	1202027	11.125	LinJ36	LinJ36:1202027-1202440	96.019	1.093	1202027
LINF_360036700	40S ribosomal protein S24e	11.619	LinJ36	LinJ36:1203291-1203704	98.058	1.235	1203291	9.992	LinJ36	LinJ36:1203291-1203704	106.63	1.054	1203291	7.148	LinJ36	LinJ36:1203291-1203704	92.86	1.122	1203291	11.238	LinJ36	LinJ36:1203291-1203704	107.005	1.254	1203291	12.826	LinJ36	LinJ36:1203291-1203704	99.421	1.131	1203291
LINF_180011200	40S ribosomal protein S27-1 - putative	53.434	LinJ18	LinJ18:245792-246052	124.104	1.189	245792	54.323	LinJ18	LinJ18:245792-246052	142.665	1.121	245792	53.57	LinJ18	LinJ18:245792-246052	82.8	0.998	245792	52.135	LinJ18	LinJ18:245792-246052	92.177	1.034	245792	51.827	LinJ18	LinJ18:245792-246052	106.019	1.08	245792
LINF_360046400	40S ribosomal protein S27-1 - putative	54.432	LinJ36	LinJ36:1476710-1476970	96.635	1.167	1476710	52.287	LinJ36	LinJ36:1476710-1476970	112.85	1.066	1476710	49.212	LinJ36	LinJ36:1476710-1476970	99.527	1.263	1476710	52.528	LinJ36	LinJ36:1476710-1476970	101.785	1.103	1476710	53.176	LinJ36	LinJ36:1476710-1476970	97.323	1.069	1476710
LINF_150017600	40S ribosomal protein S3 - putative	44.629	LinJ15	LinJ15:445767-446426	93.736	1.214	445767	44.399	LinJ15	LinJ15:445767-446426	145.885	1.069	445767	41.651	LinJ15	LinJ15:445767-446426	92.536	1.038	445767	43.355	LinJ15	LinJ15:445767-446426	129.175	1.174	445767	41.686	LinJ15	LinJ15:445767-446426	100.868	0.94	445767
LINF_330016500	40S ribosomal protein S3 - putative	44.921	LinJ33	LinJ33:366287-366946	79.288	0.986	366287	43.079	LinJ33	LinJ33:366287-366946	117.475	1.058	366287	40.5	LinJ33	LinJ33:366287-366946	89.871	1.086	366287	43.695	LinJ33	LinJ33:366287-366946	150.278	1.174	366287	44.277	LinJ33	LinJ33:366287-366946	207.194	1.24	366287
LINF_300011800	40S ribosomal protein S30 - putative	56.337	LinJ30	LinJ30:220945-221145	77.36	0.973	220945	56.435	LinJ30	LinJ30:220945-221145	112.88	1.052	220945	55.323	LinJ30	LinJ30:220945-221145	77.96	0.919	220945	55.87	LinJ30	LinJ30:220945-221145	83.495	0.935	220945	53.071	LinJ30	LinJ30:220945-221145	87.83	0.945	220945
LINF_300011900	40S ribosomal protein S30 - putative	56.236	LinJ30	LinJ30:221777-221977	107.95	1.36	221777	56.594	LinJ30	LinJ30:221777-221977	122.17	1.14	221777	57.621	LinJ30	LinJ30:221777-221977	76.795	0.905	221777	56.018	LinJ30	LinJ30:221777-221977	87	0.975	221777	53.622	LinJ30	LinJ30:221777-221977	100.78	1.085	221777
LINF_300012000	40S ribosomal protein S30 - putative	54.765	LinJ30	LinJ30:222431-222631	93.255	1.174	222431	54.565	LinJ30	LinJ30:222431-222631	116.645	1.088	222431	53.75	LinJ30	LinJ30:222431-222631	93.105	1.099	222431	54.909	LinJ30	LinJ30:222431-222631	93.985	1.054	222431	54.625	LinJ30	LinJ30:222431-222631	97.745	1.052	222431
LINF_260021300	40S ribosomal protein S33 - putative	36.178	LinJ26	LinJ26:589907-590170	108.563	0.934	589907	27.581	LinJ26	LinJ26:589907-590170	136.019	1.112	589907	27.817	LinJ26	LinJ26:589907-590170	91.616	1.041	589907	25.414	LinJ26	LinJ26:589907-590170	142.114	1.059	589907	35.084	LinJ26	LinJ26:589907-590170	128.776	0.858	589907
LINF_260021400	40S ribosomal protein S33 - putative	0	LinJ26	LinJ26:590844-591107	55.228	0.466	590844	8.353	LinJ26	LinJ26:590844-591107	127.757	1.043	590844	4.939	LinJ26	LinJ26:590844-591107	73.278	0.833	590844	7.854	LinJ26	LinJ26:590844-591107	140.673	1.048	590844	0	LinJ26	LinJ26:590844-591107	82.388	0.543	590844
LINF_260021500	40S ribosomal protein S33 - putative	42.418	LinJ26	LinJ26:591781-592044	108.894	0.937	591781	35.732	LinJ26	LinJ26:591781-592044	115.89	0.944	591781	31.051	LinJ26	LinJ26:591781-592044	92.852	1.055	591781	34.308	LinJ26	LinJ26:591781-592044	153.81	1.149	591781	38.225	LinJ26	LinJ26:591781-592044	113.171	0.752	591781
LINF_350009200	40S ribosomal protein S3A - putative	32.622	LinJ35	LinJ35:119741-120535	80.919	0.937	119741	32.803	LinJ35	LinJ35:119741-120535	103.806	0.95	119741	23.118	LinJ35	LinJ35:119741-120535	77.57	0.988	119741	31.581	LinJ35	LinJ35:119741-120535	116.417	1.199	119741	30.883	LinJ35	LinJ35:119741-120535	135.768	0.996	119741
LINF_350009300	40S ribosomal protein S3A - putative	30.785	LinJ35	LinJ35:121603-122397	85.753	0.995	121603	29.273	LinJ35	LinJ35:121603-122397	108.36	0.993	121603	24.875	LinJ35	LinJ35:121603-122397	82.594	1.054	121603	31.404	LinJ35	LinJ35:121603-122397	124.049	1.281	121603	28.832	LinJ35	LinJ35:121603-122397	141.214	1.037	121603
LINF_130017200	40S ribosomal protein S4 - putative	27.316	LinJ13	LinJ13:423862-424683	80.067	1.048	423862	28.358	LinJ13	LinJ13:423862-424683	125.504	1.068	423862	19.502	LinJ13	LinJ13:423862-424683	95.163	1.131	423862	27.052	LinJ13	LinJ13:423862-424683	149.063	1.152	423862	26.689	LinJ13	LinJ13:423862-424683	126.923	1.071	423862
LINF_130017300	40S ribosomal protein S4 - putative	26.215	LinJ13	LinJ13:426518-427339	77.574	1.014	426518	25.436	LinJ13	LinJ13:426518-427339	120.811	1.027	426518	20.422	LinJ13	LinJ13:426518-427339	91.795	1.093	426518	26.776	LinJ13	LinJ13:426518-427339	153.018	1.184	426518	27.688	LinJ13	LinJ13:426518-427339	120.909	1.019	426518
LINF_110015600	40S ribosomal protein S5	35.734	LinJ11	LinJ11:380270-380842	79.699	1.047	380270	39.698	LinJ11	LinJ11:380270-380842	150.063	1.051	380270	31.335	LinJ11	LinJ11:380270-380842	89.587	1.025	380270	38.433	LinJ11	LinJ11:380270-380842	143.182	1.124	380270	39.539	LinJ11	LinJ11:380270-380842	109.269	1.036	380270
LINF_110015700	40S ribosomal protein S5	35.132	LinJ11	LinJ11:382220-382792	79.456	1.044	382220	37.102	LinJ11	LinJ11:382220-382792	149.825	1.049	382220	29.51	LinJ11	LinJ11:382220-382792	83.343	0.954	382220	41.257	LinJ11	LinJ11:382220-382792	116.182	0.903	382220	36.589	LinJ11	LinJ11:382220-382792	110.795	1.051	382220
LINF_210027600	40S ribosomal protein S6 - putative	41.837	LinJ21	LinJ21:733290-734039	72.999	0.936	733290	42.305	LinJ21	LinJ21:733290-734039	112.103	0.998	733290	39.556	LinJ21	LinJ21:733290-734039	118.541	1.409	733290	43.133	LinJ21	LinJ21:733290-734039	83.351	0.903	733290	42.278	LinJ21	LinJ21:733290-734039	99.015	0.996	733290
LINF_350025100	40S ribosomal protein S6 - putative	45.128	LinJ35	LinJ35:732480-733229	93.678	1.092	732480	43.88	LinJ35	LinJ35:732480-733229	111.405	1.02	732480	38.57	LinJ35	LinJ35:732480-733229	86.295	1.121	732480	43.199	LinJ35	LinJ35:732480-733229	108.158	1.107	732480	43.845	LinJ35	LinJ35:732480-733229	144.348	1.061	732480
LINF_240026900	40S ribosomal protein S8 - putative	27.681	LinJ24	LinJ24:787298-787960	75.119	0.949	787298	31.911	LinJ24	LinJ24:787298-787960	121.174	0.91	787298	24.757	LinJ24	LinJ24:787298-787960	104.107	1.214	787298	31.911	LinJ24	LinJ24:787298-787960	92.68	1.001	787298	28.443	LinJ24	LinJ24:787298-787960	97.873	0.974	787298
LINF_240027000	40S ribosomal protein S8 - putative	34.088	LinJ24	LinJ24:788873-789535	75.21	0.95	788873	35.917	LinJ24	LinJ24:788873-789535	117.657	0.883	788873	24.371	LinJ24	LinJ24:788873-789535	97.012	1.134	788873	33.992	LinJ24	LinJ24:788873-789535	95.908	1.037	788873	30.136	LinJ24	LinJ24:788873-789535	104.255	1.039	788873
LINF_360075300	40S ribosomal protein S8 - putative	60	LinJ36	LinJ36:2545115-2545897	72.467	0.923	2545115	60	LinJ36	LinJ36:2545115-2545897	97.508	0.975	2545115	60	LinJ36	LinJ36:2545115-2545897	88.187	1.057	2545115	59.974	LinJ36	LinJ36:2545115-2545897	89.821	1.072	2545115	59.996	LinJ36	LinJ36:2545115-2545897	82.43	0.945	2545115
LINF_070012400	40S ribosomal protein S9 - putative	51.812	LinJ07	LinJ07:310723-311295	85.544	1.118	310723	51.492	LinJ07	LinJ07:310723-311295	107.383	0.954	310723	53.084	LinJ07	LinJ07:310723-311295	63.262	0.746	310723	52.201	LinJ07	LinJ07:310723-311295	100.851	1.144	310723	52.487	LinJ07	LinJ07:310723-311295	102.341	0.96	310723
LINF_360018300	40S ribosomal protein S9 - putative	52.727	LinJ36	LinJ36:471770-472342	84.091	1.016	471770	52.318	LinJ36	LinJ36:471770-472342	90.967	0.852	471770	50.776	LinJ36	LinJ36:471770-472342	77.063	1.01	471770	53.289	LinJ36	LinJ36:471770-472342	95.119	1.024	471770	52.206	LinJ36	LinJ36:471770-472342	89.336	0.979	471770
LINF_360059600	40S ribosomal protein SA - putative	31.678	LinJ36	LinJ36:1981567-1982307	94.268	1.141	1981567	29.503	LinJ36	LinJ36:1981567-1982307	110.157	1.039	1981567	25.87	LinJ36	LinJ36:1981567-1982307	68.032	0.895	1981567	30.826	LinJ36	LinJ36:1981567-1982307	96.528	1.041	1981567	30.443	LinJ36	LinJ36:1981567-1982307	100.253	1.102	1981567
LINF_360060700	40S ribosomal protein SA - putative	30.883	LinJ36	LinJ36:2012910-2013650	91.141	1.102	2012910	30.683	LinJ36	LinJ36:2012910-2013650	112.745	1.064	2012910	24.651	LinJ36	LinJ36:2012910-2013650	84.472	1.098	2012910	29.24	LinJ36	LinJ36:2012910-2013650	88.659	0.951	2012910	29.098	LinJ36	LinJ36:2012910-2013650	103.543	1.139	2012910
LINF_330040400	46 kD virulence factor	60	LinJ33	LinJ33:1434363-1434824	74.217	0.956	1434363	59.864	LinJ33	LinJ33:1434363-1434824	106.612	0.997	1434363	60	LinJ33	LinJ33:1434363-1434824	88.388	1.047	1434363	59.994	LinJ33	LinJ33:1434363-1434824	118.44	0.983	1434363	59.994	LinJ33	LinJ33:1434363-1434824	167.698	1.029	1434363
LINF_350045300	4E-interacting protein - putative	59.982	LinJ35	LinJ35:1500113-1502488	87.974	1.026	1500113	59.992	LinJ35	LinJ35:1500113-1502488	114.068	1.044	1500113	60	LinJ35	LinJ35:1500113-1502488	76.683	1.009	1500113	59.985	LinJ35	LinJ35:1500113-1502488	99.577	1.014	1500113	59.994	LinJ35	LinJ35:1500113-1502488	139.645	1.026	1500113
LINF_010007900	4F5 protein family - putative	59.878	LinJ01	LinJ01:78068-78247	70.201	0.992	78068	59.795	LinJ01	LinJ01:78068-78247	106.844	1.018	78068	59.996	LinJ01	LinJ01:78068-78247	127.385	1.241	78068	60	LinJ01	LinJ01:78068-78247	75.29	0.937	78068	60	LinJ01	LinJ01:78068-78247	99.531	0.923	78068
LINF_100010000	4F5 protein family/Zinc-binding - putative	60	LinJ10	LinJ10:214792-215043	122.629	1.343	214792	60	LinJ10	LinJ10:214792-215043	131.367	1.198	214792	60	LinJ10	LinJ10:214792-215043	92.183	1.007	214792	59.927	LinJ10	LinJ10:214792-215043	103.944	1.337	214792	60	LinJ10	LinJ10:214792-215043	113.705	1.163	214792
LINF_230019200	5-formyltetrahydrofolate cyclo-ligase family - putative	60	LinJ23	LinJ23:523949-525298	215.117	1.13	523949	59.976	LinJ23	LinJ23:523949-525298	218.958	1.175	523949	60	LinJ23	LinJ23:523949-525298	98.452	1.104	523949	59.944	LinJ23	LinJ23:523949-525298	98.334	1.159	523949	59.983	LinJ23	LinJ23:523949-525298	125.506	1.08	523949
LINF_290015200	5-histidylcysteine sulfoxide synthase - putative	59.784	LinJ29	LinJ29:358092-360365	92.864	1.248	358092	59.994	LinJ29	LinJ29:358092-360365	120.553	1.085	358092	60	LinJ29	LinJ29:358092-360365	76.589	0.89	358092	59.824	LinJ29	LinJ29:358092-360365	132.151	1.131	358092	59.952	LinJ29	LinJ29:358092-360365	143.495	1.098	358092
LINF_310005000	5-methyltetrahydropteroyltriglutamate-homocysteine S-methyltransferase	59.998	LinJ31	LinJ31:4271-6583	138.147	0.877	4271	59.994	LinJ31	LinJ31:4271-6583	231.628	1.023	4271	60	LinJ31	LinJ31:4271-6583	207.378	1.292	4271	59.969	LinJ31	LinJ31:4271-6583	169.594	0.746	4271	59.954	LinJ31	LinJ31:4271-6583	185.742	0.99	4271
LINF_180015800	5-oxoprolinase - putative	59.977	LinJ18	LinJ18:425356-429378	129.124	1.236	425356	59.988	LinJ18	LinJ18:425356-429378	146.145	1.151	425356	59.964	LinJ18	LinJ18:425356-429378	89.859	1.072	425356	59.986	LinJ18	LinJ18:425356-429378	105.655	1.195	425356	59.961	LinJ18	LinJ18:425356-429378	108.1	1.102	425356
LINF_060007900	5'-3' exoribonuclease A - putative	59.967	LinJ06	LinJ06:84476-88975	84.41	1.084	84476	59.992	LinJ06	LinJ06:84476-88975	111.124	0.991	84476	59.983	LinJ06	LinJ06:84476-88975	98.856	1.048	84476	59.943	LinJ06	LinJ06:84476-88975	84.388	0.977	84476	59.977	LinJ06	LinJ06:84476-88975	159.27	0.992	84476
LINF_170018800	5'-3' exoribonuclease B - putative	59.986	LinJ17	LinJ17:568640-572116	79.046	1.007	568640	59.981	LinJ17	LinJ17:568640-572116	107.493	0.99	568640	59.991	LinJ17	LinJ17:568640-572116	79.803	0.994	568640	59.984	LinJ17	LinJ17:568640-572116	93.611	1.041	568640	59.977	LinJ17	LinJ17:568640-572116	104.189	1.04	568640
LINF_230010900	5'-3' exoribonuclease C - putative	59.973	LinJ23	LinJ23:200241-203447	205.225	1.053	200241	59.99	LinJ23	LinJ23:200241-203447	206.443	1.081	200241	59.985	LinJ23	LinJ23:200241-203447	87.061	1.017	200241	59.975	LinJ23	LinJ23:200241-203447	99.094	1.114	200241	59.962	LinJ23	LinJ23:200241-203447	126.488	1.066	200241
LINF_360024300	5'-3' exoribonuclease D - putative	59.977	LinJ36	LinJ36:711584-714223	88.082	1.089	711584	59.965	LinJ36	LinJ36:711584-714223	113.022	1.099	711584	60	LinJ36	LinJ36:711584-714223	81.511	0.99	711584	59.971	LinJ36	LinJ36:711584-714223	95.373	1.093	711584	59.98	LinJ36	LinJ36:711584-714223	103.66	1.166	711584
LINF_290027900	5'-AMP-activated protein kinase catalytic subunit alpha - putative	60	LinJ29	LinJ29:936399-938846	79.947	1.049	936399	59.965	LinJ29	LinJ29:936399-938846	118.769	1.043	936399	59.992	LinJ29	LinJ29:936399-938846	81.116	0.969	936399	59.974	LinJ29	LinJ29:936399-938846	140.065	1.144	936399	60	LinJ29	LinJ29:936399-938846	134.019	1.009	936399
LINF_220012900	5'a2rel-related protein	18.823	LinJ22	LinJ22:323602-325500	89.173	1.179	323602	18.675	LinJ22	LinJ22:323602-325500	155.568	1.179	323602	17.258	LinJ22	LinJ22:323602-325500	85.577	1.133	323602	19.184	LinJ22	LinJ22:323602-325500	98.496	1.16	323602	9.1	LinJ22	LinJ22:323602-325500	71.884	0.771	323602
LINF_220014300	5'a2rel-related protein	12.175	LinJ22	LinJ22:389626-394470	83.951	1.1	389626	11.835	LinJ22	LinJ22:389626-394470	153.876	1.16	389626	9.544	LinJ22	LinJ22:389626-394470	70.622	1.004	389626	12.019	LinJ22	LinJ22:389626-394470	103.13	1.2	389626	15.571	LinJ22	LinJ22:389626-394470	126.514	1.382	389626
LINF_340044300	50S ribosomal protein L13-like protein	60	LinJ34	LinJ34:1598692-1599300	79.651	1.063	1598692	59.984	LinJ34	LinJ34:1598692-1599300	95.939	0.978	1598692	60	LinJ34	LinJ34:1598692-1599300	87.253	1.059	1598692	59.868	LinJ34	LinJ34:1598692-1599300	92.39	1.152	1598692	60	LinJ34	LinJ34:1598692-1599300	86.447	1.002	1598692
LINF_160006700	50S ribosomal protein L17 - putative	59.982	LinJ16	LinJ16:41676-42593	76.135	0.982	41676	59.974	LinJ16	LinJ16:41676-42593	104.497	0.955	41676	59.986	LinJ16	LinJ16:41676-42593	107.291	1.18	41676	60	LinJ16	LinJ16:41676-42593	98.48	0.885	41676	59.951	LinJ16	LinJ16:41676-42593	149.771	1.008	41676
LINF_300014000	50S ribosome-binding GTPase - putative	59.97	LinJ30	LinJ30:269272-272028	87.401	1.117	269272	59.986	LinJ30	LinJ30:269272-272028	112.561	1.072	269272	60	LinJ30	LinJ30:269272-272028	83.765	0.978	269272	59.989	LinJ30	LinJ30:269272-272028	98.747	1.144	269272	59.912	LinJ30	LinJ30:269272-272028	98.993	1.085	269272
LINF_320037700	50S ribosome-binding GTPase - putative	59.993	LinJ32	LinJ32:1186680-1189007	90.006	1.125	1186680	59.908	LinJ32	LinJ32:1186680-1189007	107.379	1.021	1186680	60	LinJ32	LinJ32:1186680-1189007	74.698	0.859	1186680	59.876	LinJ32	LinJ32:1186680-1189007	93.873	1.103	1186680	59.96	LinJ32	LinJ32:1186680-1189007	93.638	1.025	1186680
LINF_220010300	50S ribosome-binding GTPase/Dynamin family - putative	59.961	LinJ22	LinJ22:224670-226004	77.684	1.05	224670	59.956	LinJ22	LinJ22:224670-226004	138.226	1.08	224670	60	LinJ22	LinJ22:224670-226004	83.067	0.985	224670	59.931	LinJ22	LinJ22:224670-226004	92.576	1.163	224670	60	LinJ22	LinJ22:224670-226004	95.359	1.048	224670
LINF_230015100	50S ribosome-binding GTPase/Dynamin family - putative	59.977	LinJ23	LinJ23:362481-364055	194.962	1.027	362481	59.977	LinJ23	LinJ23:362481-364055	193.13	1.038	362481	60	LinJ23	LinJ23:362481-364055	83.866	0.937	362481	58.548	LinJ23	LinJ23:362481-364055	92.329	1.093	362481	59.985	LinJ23	LinJ23:362481-364055	121.266	1.046	362481
LINF_220013100	50S ribosome-binding GTPase/Dynamin family/Elongation factor Tu GTP binding domain containing protein - putative	15.087	LinJ22	LinJ22:331617-335129	84.939	1.127	331617	15.74	LinJ22	LinJ22:331617-335129	148.78	1.13	331617	16.876	LinJ22	LinJ22:331617-335129	62.651	0.821	331617	16.405	LinJ22	LinJ22:331617-335129	101.753	1.214	331617	15.83	LinJ22	LinJ22:331617-335129	110.344	1.189	331617
LINF_220014100	50S ribosome-binding GTPase/Dynamin family/Elongation factor Tu GTP binding domain containing protein - putative	7.665	LinJ22	LinJ22:383524-386457	82.41	1.091	383524	7.819	LinJ22	LinJ22:383524-386457	146.798	1.112	383524	5.356	LinJ22	LinJ22:383524-386457	61.243	0.825	383524	6.534	LinJ22	LinJ22:383524-386457	95.249	1.126	383524	4.868	LinJ22	LinJ22:383524-386457	96.09	1.034	383524
LINF_320039600	50S ribosome-binding GTPase/Miro-like protein/Ras family - putative	59.962	LinJ32	LinJ32:1263601-1264257	86.736	1.084	1263601	60	LinJ32	LinJ32:1263601-1264257	116.032	1.099	1263601	60	LinJ32	LinJ32:1263601-1264257	80.852	0.934	1263601	60	LinJ32	LinJ32:1263601-1264257	95.524	1.119	1263601	60	LinJ32	LinJ32:1263601-1264257	82.43	0.903	1263601
LINF_260023300	6-O-methylguanine DNA methyltransferase - DNA binding domain containing protein - putative	59.998	LinJ26	LinJ26:656978-657832	138.67	1.192	656978	59.998	LinJ26	LinJ26:656978-657832	134.423	1.09	656978	59.971	LinJ26	LinJ26:656978-657832	91.838	1.089	656978	60	LinJ26	LinJ26:656978-657832	153.882	1.129	656978	59.973	LinJ26	LinJ26:656978-657832	158.796	1.056	656978
LINF_030013000	6-phosphofructo-2-kinase/fructose-2 -6-biphosphatase - putative	59.978	LinJ03	LinJ03:308985-316166	83.952	1.093	308985	59.992	LinJ03	LinJ03:308985-316166	110.404	0.986	308985	59.999	LinJ03	LinJ03:308985-316166	91.129	1.014	308985	59.978	LinJ03	LinJ03:308985-316166	88.714	1.01	308985	59.939	LinJ03	LinJ03:308985-316166	106.918	1.05	308985
LINF_070013500	6-phosphofructo-2-kinase/fructose-2 -6-biphosphatase - putative	59.982	LinJ07	LinJ07:364258-367971	87.571	1.143	364258	59.987	LinJ07	LinJ07:364258-367971	112.105	0.999	364258	59.997	LinJ07	LinJ07:364258-367971	76.436	0.874	364258	59.976	LinJ07	LinJ07:364258-367971	100.379	1.14	364258	59.964	LinJ07	LinJ07:364258-367971	111.831	1.051	364258
LINF_260008100	6-phosphofructo-2-kinase/fructose-2 -6-biphosphatase-1-like protein	59.985	LinJ26	LinJ26:78412-80415	102.997	0.929	78412	59.991	LinJ26	LinJ26:78412-80415	116.63	0.992	78412	60	LinJ26	LinJ26:78412-80415	96.492	1.071	78412	59.953	LinJ26	LinJ26:78412-80415	112.04	0.902	78412	59.983	LinJ26	LinJ26:78412-80415	137.985	0.953	78412
LINF_360006500	6-phosphofructo-2-kinase/fructose-2 -6-bisphosphatas - putative	60	LinJ36	LinJ36:47612-49069	64.706	0.836	47612	59.983	LinJ36	LinJ36:47612-49069	102.351	1.029	47612	60	LinJ36	LinJ36:47612-49069	98.879	1.18	47612	59.938	LinJ36	LinJ36:47612-49069	80.144	0.979	47612	60	LinJ36	LinJ36:47612-49069	89.948	1.036	47612
LINF_350038800	6-phosphogluconate dehydrogenase - decarboxylating - putative	59.949	LinJ35	LinJ35:1287484-1288923	88.525	1.064	1287484	59.98	LinJ35	LinJ35:1287484-1288923	116.414	1.108	1287484	59.988	LinJ35	LinJ35:1287484-1288923	80.552	0.975	1287484	59.932	LinJ35	LinJ35:1287484-1288923	94.973	1.042	1287484	59.97	LinJ35	LinJ35:1287484-1288923	133.224	1.01	1287484
LINF_260032900	6-phosphogluconolactonase	59.975	LinJ26	LinJ26:1050417-1051220	97.945	0.89	1050417	60	LinJ26	LinJ26:1050417-1051220	118.315	1.017	1050417	60	LinJ26	LinJ26:1050417-1051220	125.296	1.39	1050417	60	LinJ26	LinJ26:1050417-1051220	106.134	0.873	1050417	60	LinJ26	LinJ26:1050417-1051220	151.545	1.052	1050417
LINF_110017800	60Kd inner membrane protein - putative	59.95	LinJ11	LinJ11:469051-470376	69.591	0.962	469051	59.944	LinJ11	LinJ11:469051-470376	126.573	0.928	469051	60	LinJ11	LinJ11:469051-470376	81.38	0.891	469051	60	LinJ11	LinJ11:469051-470376	120.95	1.027	469051	59.98	LinJ11	LinJ11:469051-470376	98.543	0.97	469051
LINF_350051600	60Kd inner membrane protein - putative	60	LinJ35	LinJ35:1758461-1760137	76.868	0.935	1758461	59.988	LinJ35	LinJ35:1758461-1760137	111.961	1.073	1758461	60	LinJ35	LinJ35:1758461-1760137	89.174	1.077	1758461	60	LinJ35	LinJ35:1758461-1760137	94.45	1.05	1758461	59.993	LinJ35	LinJ35:1758461-1760137	125.379	0.956	1758461
LINF_030009000	60s Acidic ribosomal protein - putative	52.843	LinJ03	LinJ03:143151-143483	35.84	0.464	143151	52.443	LinJ03	LinJ03:143151-143483	73.657	0.623	143151	51.611	LinJ03	LinJ03:143151-143483	22.63	0.683	143151	52.987	LinJ03	LinJ03:143151-143483	46.87	0.449	143151	48.356	LinJ03	LinJ03:143151-143483	51.545	0.62	143151
LINF_150009100	60S acidic ribosomal protein - putative	42.883	LinJ15	LinJ15:141505-141831	84.574	1.064	141505	42.813	LinJ15	LinJ15:141505-141831	141.776	0.987	141505	37.803	LinJ15	LinJ15:141505-141831	31.546	0.687	141505	45.146	LinJ15	LinJ15:141505-141831	127.27	1.037	141505	40.426	LinJ15	LinJ15:141505-141831	124.313	1.212	141505
LINF_150009200	60S acidic ribosomal protein - putative	42.431	LinJ15	LinJ15:142596-142922	66.368	0.83	142596	43.273	LinJ15	LinJ15:142596-142922	125.552	0.866	142596	34.585	LinJ15	LinJ15:142596-142922	32.285	0.721	142596	43.463	LinJ15	LinJ15:142596-142922	100.23	0.789	142596	44.438	LinJ15	LinJ15:142596-142922	84.834	0.853	142596
LINF_360055900	60S acidic ribosomal protein - putative	59.995	LinJ36	LinJ36:1842151-1842834	78.144	1.009	1842151	59.969	LinJ36	LinJ36:1842151-1842834	97.811	0.988	1842151	59.987	LinJ36	LinJ36:1842151-1842834	70.262	0.821	1842151	59.874	LinJ36	LinJ36:1842151-1842834	86.457	1.06	1842151	59.988	LinJ36	LinJ36:1842151-1842834	86.067	0.997	1842151
LINF_270020500	60S acidic ribosomal protein P0 - putative	26.644	LinJ27	LinJ27:634435-635406	89.447	1.165	634435	24.409	LinJ27	LinJ27:634435-635406	116.337	1.138	634435	16.666	LinJ27	LinJ27:634435-635406	69.372	0.875	634435	22.804	LinJ27	LinJ27:634435-635406	103.635	1.189	634435	27.037	LinJ27	LinJ27:634435-635406	99.94	1.101	634435
LINF_270020600	60S acidic ribosomal protein P0 - putative	26.562	LinJ27	LinJ27:636801-637772	86.022	1.119	636801	28.3	LinJ27	LinJ27:636801-637772	113.587	1.11	636801	17.28	LinJ27	LinJ27:636801-637772	67.985	0.858	636801	25.921	LinJ27	LinJ27:636801-637772	107.07	1.23	636801	25.835	LinJ27	LinJ27:636801-637772	106.838	1.178	636801
LINF_150019600	60S acidic ribosomal protein P2	45.59	LinJ15	LinJ15:509888-510223	73.105	0.91	509888	47.793	LinJ15	LinJ15:509888-510223	132.316	0.922	509888	46.837	LinJ15	LinJ15:509888-510223	51.361	0.836	509888	50.898	LinJ15	LinJ15:509888-510223	51.003	0.353	509888	47.441	LinJ15	LinJ15:509888-510223	95.845	0.918	509888
LINF_030009100	60S acidic ribosomal protein P2 - putative	50.743	LinJ03	LinJ03:144385-144720	41.158	0.528	144385	52.617	LinJ03	LinJ03:144385-144720	79.084	0.674	144385	49.515	LinJ03	LinJ03:144385-144720	43.543	0.86	144385	52.729	LinJ03	LinJ03:144385-144720	47.048	0.45	144385	53.005	LinJ03	LinJ03:144385-144720	62.776	0.718	144385
LINF_300043000	60S acidic ribosomal protein P2 - putative	56.515	LinJ30	LinJ30:1349572-1349889	77.994	0.948	1349572	56.464	LinJ30	LinJ30:1349572-1349889	94.473	0.843	1349572	55.779	LinJ30	LinJ30:1349572-1349889	105.331	1.471	1349572	57.684	LinJ30	LinJ30:1349572-1349889	50.385	0.468	1349572	50.147	LinJ30	LinJ30:1349572-1349889	81.94	0.901	1349572
LINF_300043100	60S acidic ribosomal protein P2 - putative	57.714	LinJ30	LinJ30:1350438-1350755	71.281	0.866	1350438	57.172	LinJ30	LinJ30:1350438-1350755	103.038	0.927	1350438	57.284	LinJ30	LinJ30:1350438-1350755	107.716	1.459	1350438	57.314	LinJ30	LinJ30:1350438-1350755	67.461	0.671	1350438	49.938	LinJ30	LinJ30:1350438-1350755	93.079	1.01	1350438
LINF_150019500	60S acidic ribosomal protein P2GeneDB:LmjF.15.1203	50.149	LinJ15	LinJ15:508541-508876	78.836	0.985	508541	50.326	LinJ15	LinJ15:508541-508876	138.227	0.965	508541	44.978	LinJ15	LinJ15:508541-508876	65.075	0.992	508541	47.718	LinJ15	LinJ15:508541-508876	70.155	0.527	508541	50.138	LinJ15	LinJ15:508541-508876	115.081	1.098	508541
LINF_140006400	60S ribosomal protein - putative	60	LinJ14	LinJ14:37723-38268	67.162	0.959	37723	59.977	LinJ14	LinJ14:37723-38268	109.642	1.108	37723	60	LinJ14	LinJ14:37723-38268	103.127	1.173	37723	59.994	LinJ14	LinJ14:37723-38268	73.925	0.967	37723	60	LinJ14	LinJ14:37723-38268	109.617	1.012	37723
LINF_040012600	60S ribosomal protein L10 - putative	34.12	LinJ04	LinJ04:298643-299284	69.649	0.941	298643	31.574	LinJ04	LinJ04:298643-299284	110.866	1.027	298643	25.653	LinJ04	LinJ04:298643-299284	97.811	1.038	298643	32.545	LinJ04	LinJ04:298643-299284	85.652	1.005	298643	32.363	LinJ04	LinJ04:298643-299284	92.342	0.917	298643
LINF_040014500	60S ribosomal protein L10 - putative	29.36	LinJ04	LinJ04:367054-367695	76.072	1.03	367054	31.996	LinJ04	LinJ04:367054-367695	102.697	0.949	367054	27.472	LinJ04	LinJ04:367054-367695	93.393	0.992	367054	31.551	LinJ04	LinJ04:367054-367695	103.446	1.225	367054	32.2	LinJ04	LinJ04:367054-367695	99.377	0.989	367054
LINF_180011500	60S ribosomal protein L10a - putative	45.655	LinJ18	LinJ18:252287-252931	105.978	1.084	252287	45.363	LinJ18	LinJ18:252287-252931	128.554	1.075	252287	40.841	LinJ18	LinJ18:252287-252931	83.938	0.941	252287	44.337	LinJ18	LinJ18:252287-252931	89.433	1.13	252287	42.438	LinJ18	LinJ18:252287-252931	79.876	0.862	252287
LINF_360046500	60S ribosomal protein L10a - putative	43.658	LinJ36	LinJ36:1477671-1478315	78.995	1.016	1477671	45.589	LinJ36	LinJ36:1477671-1478315	107.071	1.076	1477671	40.171	LinJ36	LinJ36:1477671-1478315	75.292	0.887	1477671	44.985	LinJ36	LinJ36:1477671-1478315	89.528	1.09	1477671	41.859	LinJ36	LinJ36:1477671-1478315	106.303	1.221	1477671
LINF_040009700	60S ribosomal protein L11 (L5 - L16)	49	LinJ04	LinJ04:180396-180962	79.572	1.111	180396	49.633	LinJ04	LinJ04:180396-180962	116.989	1.12	180396	42.86	LinJ04	LinJ04:180396-180962	106.226	1.077	180396	50.43	LinJ04	LinJ04:180396-180962	92.277	1.155	180396	45.429	LinJ04	LinJ04:180396-180962	85.721	0.88	180396
LINF_220005300	60S ribosomal protein L11 (L5 - L16)	50.94	LinJ22	LinJ22:11432-11998	67.376	0.914	11432	50.241	LinJ22	LinJ22:11432-11998	133.675	1.047	11432	44.653	LinJ22	LinJ22:11432-11998	102.134	1.213	11432	50.398	LinJ22	LinJ22:11432-11998	71.758	0.908	11432	47.348	LinJ22	LinJ22:11432-11998	96.143	1.059	11432
LINF_240028300	60S ribosomal protein L12 - putative	57.554	LinJ24	LinJ24:831815-832309	72.37	0.936	831815	57.763	LinJ24	LinJ24:831815-832309	122.437	0.944	831815	58.022	LinJ24	LinJ24:831815-832309	112.395	1.265	831815	58.196	LinJ24	LinJ24:831815-832309	61.658	0.698	831815	58.256	LinJ24	LinJ24:831815-832309	93.498	0.95	831815
LINF_350027100	60S ribosomal protein L12 - putativeÔøΩÔøΩ	57.375	LinJ35	LinJ35:817310-817804	108.579	1.273	817310	57.629	LinJ35	LinJ35:817310-817804	113.445	1.048	817310	57.375	LinJ35	LinJ35:817310-817804	86.506	1.069	817310	57.497	LinJ35	LinJ35:817310-817804	108.389	1.13	817310	58.015	LinJ35	LinJ35:817310-817804	138.684	1.024	817310
LINF_290032300	60S ribosomal protein L13 - putative	33.54	LinJ29	LinJ29:1132561-1133223	78.349	0.994	1132561	32.915	LinJ29	LinJ29:1132561-1133223	118.914	1.003	1132561	29.562	LinJ29	LinJ29:1132561-1133223	90.521	1.158	1132561	36.655	LinJ29	LinJ29:1132561-1133223	134.965	1.024	1132561	34.51	LinJ29	LinJ29:1132561-1133223	130.689	0.951	1132561
LINF_290032400	60S ribosomal protein L13 - putative	37.042	LinJ29	LinJ29:1134594-1135256	79.754	1.013	1134594	35.852	LinJ29	LinJ29:1134594-1135256	118.483	0.999	1134594	31.22	LinJ29	LinJ29:1134594-1135256	85.452	1.096	1134594	36.047	LinJ29	LinJ29:1134594-1135256	130.761	0.99	1134594	35.617	LinJ29	LinJ29:1134594-1135256	148.279	1.082	1134594
LINF_150007100	60S ribosomal protein L13a - putative	48.842	LinJ15	LinJ15:80352-81020	81.479	1.031	80352	48.042	LinJ15	LinJ15:80352-81020	137.726	0.988	80352	47.762	LinJ15	LinJ15:80352-81020	100.445	1.148	80352	49.722	LinJ15	LinJ15:80352-81020	109.918	0.956	80352	45.097	LinJ15	LinJ15:80352-81020	128.889	1.183	80352
LINF_340014400	60S ribosomal protein L13a - putative	49.617	LinJ34	LinJ34:388623-389291	91.653	1.162	388623	47.959	LinJ34	LinJ34:388623-389291	117.111	1.133	388623	45.996	LinJ34	LinJ34:388623-389291	83.034	1.048	388623	48.54	LinJ34	LinJ34:388623-389291	104.293	1.196	388623	44.167	LinJ34	LinJ34:388623-389291	86.882	0.965	388623
LINF_220021400	60S ribosomal protein L14 - putative	25.012	LinJ22	LinJ22:676445-676972	89.032	1.178	676445	22.083	LinJ22	LinJ22:676445-676972	139.977	1.064	676445	17.277	LinJ22	LinJ22:676445-676972	90.856	1.137	676445	21.222	LinJ22	LinJ22:676445-676972	99.137	1.185	676445	22.339	LinJ22	LinJ22:676445-676972	114.953	1.239	676445
LINF_220021800	60S ribosomal protein L14 - putative	26.309	LinJ22	LinJ22:686246-686773	88.922	1.177	686246	22.446	LinJ22	LinJ22:686246-686773	143.436	1.091	686246	17.816	LinJ22	LinJ22:686246-686773	87.74	1.1	686246	23.839	LinJ22	LinJ22:686246-686773	94.78	1.13	686246	23.146	LinJ22	LinJ22:686246-686773	105.028	1.13	686246
LINF_320009400	60S ribosomal protein L17 - putative	57.117	LinJ32	LinJ32:164482-164982	77.308	0.917	164482	56.915	LinJ32	LinJ32:164482-164982	109.428	0.989	164482	55.273	LinJ32	LinJ32:164482-164982	79.664	0.954	164482	56.878	LinJ32	LinJ32:164482-164982	74.89	0.799	164482	53.602	LinJ32	LinJ32:164482-164982	115.516	1.221	164482
LINF_130010500	60S ribosomal protein L18 - putative	52.499	LinJ13	LinJ13:181675-182271	76.243	0.987	181675	53.054	LinJ13	LinJ13:181675-182271	113.384	0.967	181675	49.982	LinJ13	LinJ13:181675-182271	91.005	1.024	181675	51.708	LinJ13	LinJ13:181675-182271	125.975	0.977	181675	52.711	LinJ13	LinJ13:181675-182271	110.141	0.926	181675
LINF_360054400	60S ribosomal protein L18 - putative	50.966	LinJ36	LinJ36:1779826-1780422	75.998	0.912	1779826	52.359	LinJ36	LinJ36:1779826-1780422	117.824	1.115	1779826	50.182	LinJ36	LinJ36:1779826-1780422	71.513	0.912	1779826	52.651	LinJ36	LinJ36:1779826-1780422	101.497	1.101	1779826	51.295	LinJ36	LinJ36:1779826-1780422	99.456	1.093	1779826
LINF_320014400	60S ribosomal protein L18a - putative	46.987	LinJ32	LinJ32:332117-332656	77.855	0.94	332117	45.087	LinJ32	LinJ32:332117-332656	108.542	0.989	332117	42.138	LinJ32	LinJ32:332117-332656	80.581	0.953	332117	46.635	LinJ32	LinJ32:332117-332656	89.308	0.982	332117	45.52	LinJ32	LinJ32:332117-332656	101.486	1.078	332117
LINF_350010700	60S ribosomal protein L18a - putative	45.445	LinJ35	LinJ35:200181-200720	94.017	1.113	200181	44.359	LinJ35	LinJ35:200181-200720	114.447	1.067	200181	41.263	LinJ35	LinJ35:200181-200720	93.544	1.146	200181	46.859	LinJ35	LinJ35:200181-200720	137.134	1.46	200181	44.847	LinJ35	LinJ35:200181-200720	155.655	1.16	200181
LINF_060009600	60S ribosomal protein L19 - putative	26.651	LinJ06	LinJ06:143443-144159	99.737	1.273	143443	26.139	LinJ06	LinJ06:143443-144159	123.391	1.09	143443	20.292	LinJ06	LinJ06:143443-144159	73.381	0.839	143443	22.222	LinJ06	LinJ06:143443-144159	84.176	0.945	143443	16.358	LinJ06	LinJ06:143443-144159	124.261	0.762	143443
LINF_320046200	60S ribosomal protein L2 - putative	29.045	LinJ32	LinJ32:1498830-1499612	92.67	1.093	1498830	37.155	LinJ32	LinJ32:1498830-1499612	122.503	1.089	1498830	31.726	LinJ32	LinJ32:1498830-1499612	109.6	1.487	1498830	38.225	LinJ32	LinJ32:1498830-1499612	76.731	0.766	1498830	39.546	LinJ32	LinJ32:1498830-1499612	81.986	0.881	1498830
LINF_350019200	60S ribosomal protein L2 - putative	12.948	LinJ35	LinJ35:536235-537017	126.43	1.468	536235	20.156	LinJ35	LinJ35:536235-537017	81.806	0.727	536235	9.074	LinJ35	LinJ35:536235-537017	97.304	1.383	536235	21.32	LinJ35	LinJ35:536235-537017	63.779	0.589	536235	20.789	LinJ35	LinJ35:536235-537017	96.153	0.723	536235
LINF_350019300	60S ribosomal protein L2 - putative	0.049	LinJ35	LinJ35:538590-539372	138.491	1.612	538590	0	LinJ35	LinJ35:538590-539372	54.233	0.466	538590	0.176	LinJ35	LinJ35:538590-539372	89.665	1.289	538590	0	LinJ35	LinJ35:538590-539372	65.344	0.606	538590	0	LinJ35	LinJ35:538590-539372	72.762	0.547	538590
LINF_350019400	60S ribosomal protein L2 - putative	0	LinJ35	LinJ35:540946-541728	131.746	1.531	540946	0	LinJ35	LinJ35:540946-541728	57.762	0.5	540946	0	LinJ35	LinJ35:540946-541728	81.865	1.193	540946	0	LinJ35	LinJ35:540946-541728	52.299	0.466	540946	0	LinJ35	LinJ35:540946-541728	77.258	0.581	540946
LINF_350019500	60S ribosomal protein L2 - putative	10.472	LinJ35	LinJ35:543301-544083	126.325	1.467	543301	17.602	LinJ35	LinJ35:543301-544083	81.011	0.719	543301	7.91	LinJ35	LinJ35:543301-544083	82.114	1.196	543301	20.598	LinJ35	LinJ35:543301-544083	75.212	0.712	543301	15.935	LinJ35	LinJ35:543301-544083	107.271	0.806	543301
LINF_160009700	60S ribosomal protein L21 - putative	47.751	LinJ16	LinJ16:157269-157748	77.739	0.996	157269	48.807	LinJ16	LinJ16:157269-157748	110.347	1.002	157269	43.586	LinJ16	LinJ16:157269-157748	91.165	1.028	157269	48.037	LinJ16	LinJ16:157269-157748	120.271	1.073	157269	47.265	LinJ16	LinJ16:157269-157748	149.441	0.999	157269
LINF_340044000	60S ribosomal protein L21 - putative	47.08	LinJ34	LinJ34:1587253-1587732	76.868	0.969	1587253	47.334	LinJ34	LinJ34:1587253-1587732	105.445	1.015	1587253	43.27	LinJ34	LinJ34:1587253-1587732	81.904	1.044	1587253	48.221	LinJ34	LinJ34:1587253-1587732	98.046	1.117	1587253	43.634	LinJ34	LinJ34:1587253-1587732	104.035	1.158	1587253
LINF_360041100	60S ribosomal protein L22 - putative	53.284	LinJ36	LinJ36:1329271-1329660	76.486	0.992	1329271	53.17	LinJ36	LinJ36:1329271-1329660	85.522	0.872	1329271	54.458	LinJ36	LinJ36:1329271-1329660	74.265	0.862	1329271	54.163	LinJ36	LinJ36:1329271-1329660	82.229	1.023	1329271	54.028	LinJ36	LinJ36:1329271-1329660	86.995	1.017	1329271
LINF_360053500	60S ribosomal protein L22 - putative	54.755	LinJ36	LinJ36:1757983-1758372	76.954	0.997	1757983	55.181	LinJ36	LinJ36:1757983-1758372	96.45	0.978	1757983	54.929	LinJ36	LinJ36:1757983-1758372	76.075	0.885	1757983	55.531	LinJ36	LinJ36:1757983-1758372	86.985	1.076	1757983	51.134	LinJ36	LinJ36:1757983-1758372	93.738	1.091	1757983
LINF_350043300	60S ribosomal protein L23 - putative	45.932	LinJ35	LinJ35:1441321-1441740	80.728	0.97	1441321	44.096	LinJ35	LinJ35:1441321-1441740	109.909	1.045	1441321	40.422	LinJ35	LinJ35:1441321-1441740	88.642	1.075	1441321	46.558	LinJ35	LinJ35:1441321-1441740	89.592	0.983	1441321	43.949	LinJ35	LinJ35:1441321-1441740	133.704	1.013	1441321
LINF_350043400	60S ribosomal protein L23 - putative	45.468	LinJ35	LinJ35:1442687-1443106	76.952	0.925	1442687	44.294	LinJ35	LinJ35:1442687-1443106	95.532	0.91	1442687	40.92	LinJ35	LinJ35:1442687-1443106	81.58	0.988	1442687	45.859	LinJ35	LinJ35:1442687-1443106	80.024	0.88	1442687	45.998	LinJ35	LinJ35:1442687-1443106	130.666	0.99	1442687
LINF_060011300	60S ribosomal protein L23a - putative	45.692	LinJ06	LinJ06:203566-204003	78.991	1.058	203566	42.789	LinJ06	LinJ06:203566-204003	112.231	1.053	203566	39.72	LinJ06	LinJ06:203566-204003	80.783	0.823	203566	42.115	LinJ06	LinJ06:203566-204003	91.494	1.151	203566	45.936	LinJ06	LinJ06:203566-204003	128.281	0.834	203566
LINF_060011400	60S ribosomal protein L23a - putative	46.703	LinJ06	LinJ06:204461-204898	85.288	1.143	204461	45.644	LinJ06	LinJ06:204461-204898	103.508	0.975	204461	41.628	LinJ06	LinJ06:204461-204898	84.776	0.863	204461	46.019	LinJ06	LinJ06:204461-204898	90.087	1.138	204461	45.515	LinJ06	LinJ06:204461-204898	140.664	0.914	204461
LINF_110014700	60S ribosomal protein L24 - putative	60	LinJ11	LinJ11:355447-356019	79.309	1.102	355447	59.969	LinJ11	LinJ11:355447-356019	129.998	0.966	355447	60	LinJ11	LinJ11:355447-356019	76.421	0.824	355447	59.94	LinJ11	LinJ11:355447-356019	118.976	1.032	355447	59.87	LinJ11	LinJ11:355447-356019	97.21	0.965	355447
LINF_240026700	60S ribosomal protein L26 - putative	55.677	LinJ24	LinJ24:781060-781491	74.091	0.959	781060	55.71	LinJ24	LinJ24:781060-781491	121.084	0.932	781060	55.254	LinJ24	LinJ24:781060-781491	95.986	1.078	781060	55.578	LinJ24	LinJ24:781060-781491	75.311	0.852	781060	54.252	LinJ24	LinJ24:781060-781491	120.94	1.229	781060
LINF_350021700	60S ribosomal protein L26 - putative	55.362	LinJ35	LinJ35:640613-641044	103.882	1.235	640613	55.313	LinJ35	LinJ35:640613-641044	111.35	1.048	640613	54.804	LinJ35	LinJ35:640613-641044	95.61	1.166	640613	55.295	LinJ35	LinJ35:640613-641044	108.986	1.175	640613	50.801	LinJ35	LinJ35:640613-641044	131.088	0.984	640613
LINF_350043000	60S ribosomal protein L27A/L29 - putative	52.682	LinJ35	LinJ35:1435322-1435759	86.961	1.033	1435322	51.742	LinJ35	LinJ35:1435322-1435759	113.68	1.069	1435322	50.422	LinJ35	LinJ35:1435322-1435759	77.719	0.945	1435322	53.339	LinJ35	LinJ35:1435322-1435759	78.613	0.846	1435322	51.418	LinJ35	LinJ35:1435322-1435759	110.371	0.828	1435322
LINF_350043200	60S ribosomal protein L27A/L29 - putative	52.443	LinJ35	LinJ35:1440285-1440722	91.433	1.076	1440285	52.878	LinJ35	LinJ35:1440285-1440722	117.851	1.092	1440285	51.867	LinJ35	LinJ35:1440285-1440722	75.128	0.924	1440285	52.282	LinJ35	LinJ35:1440285-1440722	90.723	0.947	1440285	50.321	LinJ35	LinJ35:1440285-1440722	158.066	1.173	1440285
LINF_110017300	60S ribosomal protein L28 - putative	11.49	LinJ11	LinJ11:453295-453738	74.727	0.983	453295	9.068	LinJ11	LinJ11:453295-453738	214.431	1.513	453295	8.028	LinJ11	LinJ11:453295-453738	48.632	0.579	453295	11.119	LinJ11	LinJ11:453295-453738	157.156	1.235	453295	12.405	LinJ11	LinJ11:453295-453738	117.348	1.115	453295
LINF_110017500	60S ribosomal protein L28 - putative	10.489	LinJ11	LinJ11:457035-457478	76.874	1.012	457035	11.598	LinJ11	LinJ11:457035-457478	216.619	1.529	457035	3.617	LinJ11	LinJ11:457035-457478	53.054	0.629	457035	11.268	LinJ11	LinJ11:457035-457478	145.704	1.141	457035	11.766	LinJ11	LinJ11:457035-457478	106.323	1.008	457035
LINF_350007500	60S ribosomal protein L30	60	LinJ35	LinJ35:65804-66118	69.01	0.846	65804	59.959	LinJ35	LinJ35:65804-66118	100.653	0.969	65804	60	LinJ35	LinJ35:65804-66118	72.038	0.865	65804	59.994	LinJ35	LinJ35:65804-66118	108.631	1.206	65804	59.959	LinJ35	LinJ35:65804-66118	146.513	1.116	65804
LINF_210027000	60S ribosomal protein L32	60	LinJ21	LinJ21:721775-722176	70.943	0.979	721775	59.975	LinJ21	LinJ21:721775-722176	107.524	1.025	721775	60	LinJ21	LinJ21:721775-722176	92.773	1.019	721775	60	LinJ21	LinJ21:721775-722176	82.591	1.028	721775	59.976	LinJ21	LinJ21:721775-722176	90.013	0.959	721775
LINF_350025500	60S ribosomal protein L32	59.859	LinJ35	LinJ35:755979-756380	94.257	1.119	755979	59.961	LinJ35	LinJ35:755979-756380	112.15	1.053	755979	60	LinJ35	LinJ35:755979-756380	92.808	1.133	755979	59.893	LinJ35	LinJ35:755979-756380	92.978	0.998	755979	59.955	LinJ35	LinJ35:755979-756380	146.19	1.096	755979
LINF_180019400	60S ribosomal protein L34 - putative	50.792	LinJ18	LinJ18:594207-594713	98.603	0.94	594207	52.651	LinJ18	LinJ18:594207-594713	114.757	0.901	594207	49.198	LinJ18	LinJ18:594207-594713	94.059	1.113	594207	52.588	LinJ18	LinJ18:594207-594713	81.907	0.921	594207	49.582	LinJ18	LinJ18:594207-594713	95.844	0.977	594207
LINF_360046300	60S ribosomal protein L34 - putative	52.793	LinJ36	LinJ36:1475484-1475990	78.288	0.958	1475484	53.238	LinJ36	LinJ36:1475484-1475990	110.03	1.053	1475484	50.098	LinJ36	LinJ36:1475484-1475990	91.498	1.122	1475484	53.041	LinJ36	LinJ36:1475484-1475990	98.338	1.099	1475484	51.197	LinJ36	LinJ36:1475484-1475990	101.484	1.128	1475484
LINF_260028800	60S ribosomal protein L35 - putative	46.372	LinJ26	LinJ26:900595-900978	126.567	1.119	900595	47	LinJ26	LinJ26:900595-900978	120.937	1.016	900595	42.701	LinJ26	LinJ26:900595-900978	89.919	1.003	900595	48.811	LinJ26	LinJ26:900595-900978	140.405	1.099	900595	47.134	LinJ26	LinJ26:900595-900978	156.611	1.072	900595
LINF_260028900	60S ribosomal protein L35 - putative	47.543	LinJ26	LinJ26:902232-902615	117.671	1.041	902232	47.364	LinJ26	LinJ26:902232-902615	120.689	1.014	902232	42.208	LinJ26	LinJ26:902232-902615	82.919	0.923	902232	47.609	LinJ26	LinJ26:902232-902615	147.057	1.15	902232	47.801	LinJ26	LinJ26:902232-902615	153.888	1.054	902232
LINF_210013000	60S ribosomal protein L36 - putative	60	LinJ21	LinJ21:231661-231978	103.533	1.395	231661	60	LinJ21	LinJ21:231661-231978	108.347	1.027	231661	60	LinJ21	LinJ21:231661-231978	60.069	0.653	231661	60	LinJ21	LinJ21:231661-231978	89.025	1.085	231661	59.903	LinJ21	LinJ21:231661-231978	101.498	1.069	231661
LINF_350024100	60S ribosomal protein L36 - putative	60	LinJ35	LinJ35:706133-706450	92.539	1.113	706133	60	LinJ35	LinJ35:706133-706450	93.776	0.895	706133	59.956	LinJ35	LinJ35:706133-706450	76.574	0.925	706133	60	LinJ35	LinJ35:706133-706450	79.584	0.879	706133	60	LinJ35	LinJ35:706133-706450	115.36	0.877	706133
LINF_330028300	60S ribosomal protein L37	60	LinJ33	LinJ33:817396-817647	100.179	1.222	817396	59.736	LinJ33	LinJ33:817396-817647	134.813	1.186	817396	60	LinJ33	LinJ33:817396-817647	84.247	1.154	817396	60	LinJ33	LinJ33:817396-817647	138.438	1.01	817396	59.972	LinJ33	LinJ33:817396-817647	170.745	1.014	817396
LINF_210028000	60S ribosomal protein L37a	59.393	LinJ21	LinJ21:741043-741321	50.126	0.656	741043	59.157	LinJ21	LinJ21:741043-741321	89.306	0.812	741043	58.149	LinJ21	LinJ21:741043-741321	108.288	1.233	741043	59.493	LinJ21	LinJ21:741043-741321	69.673	0.795	741043	58.607	LinJ21	LinJ21:741043-741321	94.004	0.964	741043
LINF_360025800	60S ribosomal protein L37a	58.867	LinJ36	LinJ36:765742-766020	85.568	1.052	765742	57.958	LinJ36	LinJ36:765742-766020	111.173	1.072	765742	58.211	LinJ36	LinJ36:765742-766020	85.777	1.047	765742	58.313	LinJ36	LinJ36:765742-766020	85.96	0.971	765742	58.17	LinJ36	LinJ36:765742-766020	91.77	1.026	765742
LINF_160017500	60S ribosomal protein L39 - putative	59.91	LinJ16	LinJ16:449512-449667	63.026	0.877	449512	60	LinJ16	LinJ16:449512-449667	91.413	0.896	449512	60	LinJ16	LinJ16:449512-449667	89.903	0.934	449512	60	LinJ16	LinJ16:449512-449667	98.806	1.011	449512	60	LinJ16	LinJ16:449512-449667	120.935	0.867	449512
LINF_290031400	60S ribosomal protein L39 - putative	60	LinJ29	LinJ29:1097100-1097255	74.11	1.007	1097100	60	LinJ29	LinJ29:1097100-1097255	101.297	0.926	1097100	60	LinJ29	LinJ29:1097100-1097255	66.987	0.761	1097100	60	LinJ29	LinJ29:1097100-1097255	116.413	1.022	1097100	59.793	LinJ29	LinJ29:1097100-1097255	122.394	0.96	1097100
LINF_130022200	60S ribosomal protein L44 - putative	56.951	LinJ13	LinJ13:647101-647421	69.531	0.969	647101	56.597	LinJ13	LinJ13:647101-647421	116.603	1.069	647101	56.462	LinJ13	LinJ13:647101-647421	117.272	1.248	647101	56.594	LinJ13	LinJ13:647101-647421	97.888	0.886	647101	57.033	LinJ13	LinJ13:647101-647421	98.081	0.895	647101
LINF_330042500	60S ribosomal protein L44 - putative	56.373	LinJ33	LinJ33:1519249-1519569	55.578	0.737	1519249	56.794	LinJ33	LinJ33:1519249-1519569	99.591	0.951	1519249	57.331	LinJ33	LinJ33:1519249-1519569	111.528	1.305	1519249	56.336	LinJ33	LinJ33:1519249-1519569	85.078	0.76	1519249	56.622	LinJ33	LinJ33:1519249-1519569	147.488	0.938	1519249
LINF_350023700	60S ribosomal protein L5 - putative	15.004	LinJ35	LinJ35:698982-699899	100.058	1.167	698982	14.128	LinJ35	LinJ35:698982-699899	122.306	1.124	698982	11.102	LinJ35	LinJ35:698982-699899	79.754	1.034	698982	14.315	LinJ35	LinJ35:698982-699899	93.3	0.948	698982	13.334	LinJ35	LinJ35:698982-699899	203.388	1.505	698982
LINF_350023800	60S ribosomal protein L5 - putative	6.458	LinJ35	LinJ35:700865-701782	104.564	1.221	700865	6.061	LinJ35	LinJ35:700865-701782	127.794	1.175	700865	3.798	LinJ35	LinJ35:700865-701782	78.116	1.013	700865	7.485	LinJ35	LinJ35:700865-701782	111.034	1.138	700865	1.08	LinJ35	LinJ35:700865-701782	202.437	1.498	700865
LINF_350023900	60S ribosomal protein L5 - putative	12.876	LinJ35	LinJ35:702749-703666	100.7	1.175	702749	15.657	LinJ35	LinJ35:702749-703666	116.539	1.069	702749	10.9	LinJ35	LinJ35:702749-703666	75.543	0.982	702749	14.663	LinJ35	LinJ35:702749-703666	103.988	1.063	702749	10.802	LinJ35	LinJ35:702749-703666	189.966	1.404	702749
LINF_330014100	60S ribosomal protein L6 - putative	43.751	LinJ33	LinJ33:275134-275721	75.148	0.917	275134	42.352	LinJ33	LinJ33:275134-275721	126.787	1.121	275134	37.361	LinJ33	LinJ33:275134-275721	81.789	1.057	275134	45.611	LinJ33	LinJ33:275134-275721	125.099	0.928	275134	44.836	LinJ33	LinJ33:275134-275721	166.21	0.977	275134
LINF_180007300	60S ribosomal protein L7 - putative	60	LinJ18	LinJ18:107117-108013	94.709	0.949	107117	59.941	LinJ18	LinJ18:107117-108013	128.894	1.056	107117	60	LinJ18	LinJ18:107117-108013	87.897	1.011	107117	59.946	LinJ18	LinJ18:107117-108013	81.05	0.988	107117	59.969	LinJ18	LinJ18:107117-108013	90.54	0.956	107117
LINF_260006600	60S ribosomal protein L7 - putative	33.548	LinJ26	LinJ26:44295-45053	74.543	0.668	44295	28.952	LinJ26	LinJ26:44295-45053	95.987	0.812	44295	24.826	LinJ26	LinJ26:44295-45053	82.974	0.922	44295	31.264	LinJ26	LinJ26:44295-45053	85.724	0.686	44295	30.72	LinJ26	LinJ26:44295-45053	113.248	0.781	44295
LINF_260006700	60S ribosomal protein L7 - putative	31.44	LinJ26	LinJ26:46022-46780	105.755	0.939	46022	31.677	LinJ26	LinJ26:46022-46780	130.218	1.096	46022	27.875	LinJ26	LinJ26:46022-46780	142.976	1.605	46022	32.338	LinJ26	LinJ26:46022-46780	148.363	1.165	46022	30.327	LinJ26	LinJ26:46022-46780	169.059	1.159	46022
LINF_070010500	60S ribosomal protein L7a - putative	24.752	LinJ07	LinJ07:236642-237436	77.615	1.012	236642	23.585	LinJ07	LinJ07:236642-237436	115.193	1.026	236642	20.688	LinJ07	LinJ07:236642-237436	77.564	0.897	236642	25.731	LinJ07	LinJ07:236642-237436	91.028	1.028	236642	23.013	LinJ07	LinJ07:236642-237436	108.179	1.016	236642
LINF_070010600	60S ribosomal protein L7a - putative	23.033	LinJ07	LinJ07:238699-239493	73.797	0.961	238699	22.993	LinJ07	LinJ07:238699-239493	117.815	1.05	238699	20.464	LinJ07	LinJ07:238699-239493	88.417	1.015	238699	24.041	LinJ07	LinJ07:238699-239493	86.553	0.974	238699	22.115	LinJ07	LinJ07:238699-239493	114.738	1.079	238699
LINF_210018100	60S ribosomal protein L9 - putative	38.823	LinJ21	LinJ21:437233-437805	73.619	1.001	437233	40.24	LinJ21	LinJ21:437233-437805	106.743	1.011	437233	32.626	LinJ21	LinJ21:437233-437805	80.089	0.885	437233	40.159	LinJ21	LinJ21:437233-437805	100.122	1.211	437233	41.505	LinJ21	LinJ21:437233-437805	92.594	0.977	437233
LINF_300039100	60S ribosomal protein L9 - putative	38.137	LinJ30	LinJ30:1213939-1214511	69.505	0.908	1213939	36.283	LinJ30	LinJ30:1213939-1214511	105.629	1.024	1213939	34.182	LinJ30	LinJ30:1213939-1214511	86.411	0.998	1213939	42.669	LinJ30	LinJ30:1213939-1214511	84.572	1.012	1213939	39.477	LinJ30	LinJ30:1213939-1214511	80.252	0.891	1213939
LINF_350038200	60S ribosomal subunit protein L31 - putative	41.186	LinJ35	LinJ35:1266402-1266968	90.445	1.077	1266402	39.271	LinJ35	LinJ35:1266402-1266968	115.965	1.094	1266402	34.896	LinJ35	LinJ35:1266402-1266968	79.269	0.963	1266402	39.834	LinJ35	LinJ35:1266402-1266968	94.177	1.019	1266402	39.358	LinJ35	LinJ35:1266402-1266968	131.357	0.988	1266402
LINF_350038300	60S ribosomal subunit protein L31 - putative	34.813	LinJ35	LinJ35:1267907-1268473	83.344	0.995	1267907	36.149	LinJ35	LinJ35:1267907-1268473	108.154	1.023	1267907	28.544	LinJ35	LinJ35:1267907-1268473	74.156	0.898	1267907	33.373	LinJ35	LinJ35:1267907-1268473	87.023	0.946	1267907	37.29	LinJ35	LinJ35:1267907-1268473	123.207	0.929	1267907
LINF_340026900	8-oxoguanine DNA glycosylase - putative	59.971	LinJ34	LinJ34:915467-917164	87.592	1.164	915467	60	LinJ34	LinJ34:915467-917164	111.078	1.124	915467	60	LinJ34	LinJ34:915467-917164	82.704	1.006	915467	59.985	LinJ34	LinJ34:915467-917164	91.841	1.139	915467	60	LinJ34	LinJ34:915467-917164	90.045	1.04	915467
LINF_360069300	A distinct subfamily of CDD/CDA-like deaminases - putative	59.967	LinJ36	LinJ36:2320400-2322274	74.572	0.943	2320400	59.948	LinJ36	LinJ36:2320400-2322274	103.673	1.024	2320400	60	LinJ36	LinJ36:2320400-2322274	80.928	0.975	2320400	59.966	LinJ36	LinJ36:2320400-2322274	83.019	0.98	2320400	59.989	LinJ36	LinJ36:2320400-2322274	82.795	0.944	2320400
LINF_290015100	A-1 protein - putative	60	LinJ29	LinJ29:356283-356810	93.945	1.267	356283	59.974	LinJ29	LinJ29:356283-356810	131.554	1.187	356283	60	LinJ29	LinJ29:356283-356810	77.596	0.89	356283	59.942	LinJ29	LinJ29:356283-356810	134.989	1.17	356283	60	LinJ29	LinJ29:356283-356810	128.207	0.999	356283
LINF_280028100	A/G-specific adenine glycosylase - putative	59.943	LinJ28	LinJ28:857350-858855	96.197	1.275	857350	59.996	LinJ28	LinJ28:857350-858855	106.062	1.043	857350	60	LinJ28	LinJ28:857350-858855	88.575	1.027	857350	59.956	LinJ28	LinJ28:857350-858855	99.825	1.191	857350	60	LinJ28	LinJ28:857350-858855	103.409	1.14	857350
LINF_220012800	A2 protein	51.102	LinJ22	LinJ22:320750-322795	67.278	0.874	320750	47.759	LinJ22	LinJ22:320750-322795	128.965	0.952	320750	53.443	LinJ22	LinJ22:320750-322795	71.197	1.177	320750	46.965	LinJ22	LinJ22:320750-322795	78.094	0.857	320750	20.598	LinJ22	LinJ22:320750-322795	94.296	1.083	320750
LINF_360068500	a44l protein-like protein	60	LinJ36	LinJ36:2287135-2289294	83.225	1.054	2287135	59.988	LinJ36	LinJ36:2287135-2289294	113.158	1.12	2287135	59.999	LinJ36	LinJ36:2287135-2289294	81.689	0.982	2287135	59.954	LinJ36	LinJ36:2287135-2289294	91.143	1.077	2287135	59.948	LinJ36	LinJ36:2287135-2289294	95.902	1.093	2287135
LINF_260027500	AAA ATPase domain containing protein - putative	60	LinJ26	LinJ26:865036-867696	117.132	0.999	865036	59.975	LinJ26	LinJ26:865036-867696	127.186	1.033	865036	59.966	LinJ26	LinJ26:865036-867696	83.073	0.954	865036	59.957	LinJ26	LinJ26:865036-867696	143.805	1.06	865036	59.989	LinJ26	LinJ26:865036-867696	159.546	1.062	865036
LINF_300021900	AAA domain (Cdc48 subfamily)/AAA domain (dynein-related subfamily) - putative	59.993	LinJ30	LinJ30:583731-586313	84.267	1.062	583731	60	LinJ30	LinJ30:583731-586313	115.392	1.079	583731	60	LinJ30	LinJ30:583731-586313	85.814	1.011	583731	59.946	LinJ30	LinJ30:583731-586313	98.512	1.11	583731	59.968	LinJ30	LinJ30:583731-586313	99.1	1.07	583731
LINF_340008500	AAA domain (dynein-related subfamily)/ATPase family associated with various cellular activities (AAA)/AAA domain containing protein - putative	59.987	LinJ34	LinJ34:123190-125598	83.512	1.109	123190	59.978	LinJ34	LinJ34:123190-125598	106.549	1.074	123190	60	LinJ34	LinJ34:123190-125598	88.58	1.082	123190	59.961	LinJ34	LinJ34:123190-125598	87.009	1.075	123190	59.914	LinJ34	LinJ34:123190-125598	101.089	1.163	123190
LINF_160010800	AAA domain containing protein - putative	59.958	LinJ16	LinJ16:194795-196999	86.577	1.115	194795	59.972	LinJ16	LinJ16:194795-196999	126.152	1.156	194795	59.999	LinJ16	LinJ16:194795-196999	86.24	0.951	194795	59.996	LinJ16	LinJ16:194795-196999	127.236	1.149	194795	59.967	LinJ16	LinJ16:194795-196999	160.463	1.079	194795
LINF_290028600	AAA domain containing protein - putative	59.974	LinJ29	LinJ29:968969-973777	85.292	1.078	968969	59.982	LinJ29	LinJ29:968969-973777	120.956	1.023	968969	59.999	LinJ29	LinJ29:968969-973777	81.053	1.006	968969	59.985	LinJ29	LinJ29:968969-973777	136.879	1.046	968969	59.968	LinJ29	LinJ29:968969-973777	143.891	1.049	968969
LINF_300017800	AAA domain containing protein - putative	59.994	LinJ30	LinJ30:413172-415964	87.128	1.08	413172	59.986	LinJ30	LinJ30:413172-415964	122.867	1.128	413172	60	LinJ30	LinJ30:413172-415964	85.914	1.077	413172	59.978	LinJ30	LinJ30:413172-415964	111.18	1.207	413172	59.961	LinJ30	LinJ30:413172-415964	109.625	1.167	413172
LINF_340037700	AAA domain containing protein - putative	0	LinJ34	LinJ34:1377209-1377982	79.164	1.068	1377209	0	LinJ34	LinJ34:1377209-1377982	104.728	1.084	1377209	0	LinJ34	LinJ34:1377209-1377982	76.18	0.899	1377209	0	LinJ34	LinJ34:1377209-1377982	114.862	1.457	1377209	0	LinJ34	LinJ34:1377209-1377982	36.123	0.463	1377209
LINF_130018700	AAA domain/Dpy-30 motif containing protein - putative	59.995	LinJ13	LinJ13:475491-478925	80.722	1.052	475491	59.97	LinJ13	LinJ13:475491-478925	126.168	1.076	475491	59.99	LinJ13	LinJ13:475491-478925	85.919	1.003	475491	59.973	LinJ13	LinJ13:475491-478925	150.529	1.168	475491	59.982	LinJ13	LinJ13:475491-478925	120.513	1.014	475491
LINF_090019500	AAA family ATPase - putative	59.975	LinJ09	LinJ09:475119-478985	111.586	1.014	475119	59.962	LinJ09	LinJ09:475119-478985	150.679	1.003	475119	59.989	LinJ09	LinJ09:475119-478985	99.6	1.037	475119	59.942	LinJ09	LinJ09:475119-478985	115.422	0.936	475119	59.989	LinJ09	LinJ09:475119-478985	159.902	1.014	475119
LINF_300030500	AAA family ATPase-like protein	59.993	LinJ30	LinJ30:932758-935592	84.165	1.049	932758	59.999	LinJ30	LinJ30:932758-935592	116.176	1.075	932758	60	LinJ30	LinJ30:932758-935592	86.483	1.029	932758	59.961	LinJ30	LinJ30:932758-935592	94.855	1.046	932758	59.99	LinJ30	LinJ30:932758-935592	99.751	1.067	932758
LINF_280025100	AARP2CN (NUC121) domain/Protein of unknown function (DUF663) - putative	59.973	LinJ28	LinJ28:730081-733863	95.331	1.215	730081	59.988	LinJ28	LinJ28:730081-733863	116.302	1.095	730081	60	LinJ28	LinJ28:730081-733863	78.487	0.937	730081	59.938	LinJ28	LinJ28:730081-733863	102.701	1.142	730081	59.963	LinJ28	LinJ28:730081-733863	104.999	1.122	730081
LINF_200014100	AATF protein - putative	60	LinJ20	LinJ20:358839-360647	141.203	1.232	358839	60	LinJ20	LinJ20:358839-360647	170.987	1.077	358839	60	LinJ20	LinJ20:358839-360647	92.347	0.973	358839	60	LinJ20	LinJ20:358839-360647	129.28	0.996	358839	59.996	LinJ20	LinJ20:358839-360647	167.278	1.115	358839
LINF_190012900	ABC transport system ATP-binding protein - putative	59.985	LinJ19	LinJ19:339144-340982	80.459	1.125	339144	59.986	LinJ19	LinJ19:339144-340982	98.905	0.988	339144	60	LinJ19	LinJ19:339144-340982	76.037	0.892	339144	59.997	LinJ19	LinJ19:339144-340982	90.267	1.137	339144	60	LinJ19	LinJ19:339144-340982	99.425	1.083	339144
LINF_090021900	ABC transporter - putative	60	LinJ09	LinJ09:551721-552191	105.117	1.009	551721	59.993	LinJ09	LinJ09:551721-552191	140.645	0.987	551721	60	LinJ09	LinJ09:551721-552191	116.847	1.165	551721	60	LinJ09	LinJ09:551721-552191	90.385	0.817	551721	60	LinJ09	LinJ09:551721-552191	165.577	1.092	551721
LINF_250010500	ABC transporter - mitochondrial - putative	60	LinJ25	LinJ25:177588-179558	74.412	0.976	177588	59.957	LinJ25	LinJ25:177588-179558	117.48	1.073	177588	60	LinJ25	LinJ25:177588-179558	85.959	0.975	177588	59.949	LinJ25	LinJ25:177588-179558	86.665	0.995	177588	59.95	LinJ25	LinJ25:177588-179558	108.616	1.128	177588
LINF_210015800	ABC transporter - putative	59.975	LinJ21	LinJ21:359759-362614	88.78	1.14	359759	59.954	LinJ21	LinJ21:359759-362614	123.944	1.111	359759	59.992	LinJ21	LinJ21:359759-362614	84.014	0.974	359759	59.979	LinJ21	LinJ21:359759-362614	105.44	1.167	359759	59.973	LinJ21	LinJ21:359759-362614	103.689	1.047	359759
LINF_330020800	ABC transporter - putative	59.982	LinJ33	LinJ33:536360-538321	93.468	1.192	536360	59.998	LinJ33	LinJ33:536360-538321	124.358	1.149	536360	60	LinJ33	LinJ33:536360-538321	87.921	1.048	536360	59.994	LinJ33	LinJ33:536360-538321	159.321	1.292	536360	59.954	LinJ33	LinJ33:536360-538321	188.183	1.147	536360
LINF_330040200	ABC transporter family-like protein	59.992	LinJ33	LinJ33:1424714-1428727	72.199	0.876	1424714	59.952	LinJ33	LinJ33:1424714-1428727	114.203	1.014	1424714	59.997	LinJ33	LinJ33:1424714-1428727	97.33	1.193	1424714	59.991	LinJ33	LinJ33:1424714-1428727	129.436	0.976	1424714	59.98	LinJ33	LinJ33:1424714-1428727	158.32	0.933	1424714
LINF_330042800	ABC transporter family-like protein	59.957	LinJ33	LinJ33:1524638-1527487	71.427	0.864	1524638	59.98	LinJ33	LinJ33:1524638-1527487	124.196	1.103	1524638	59.981	LinJ33	LinJ33:1524638-1527487	122.313	1.502	1524638	59.989	LinJ33	LinJ33:1524638-1527487	112.397	0.839	1524638	59.951	LinJ33	LinJ33:1524638-1527487	170.724	1.006	1524638
LINF_110018400	ABC transporter-like protein	44.913	LinJ11	LinJ11:516215-516694	75.182	0.99	516215	44.016	LinJ11	LinJ11:516215-516694	160.987	1.129	516215	38.169	LinJ11	LinJ11:516215-516694	114.595	1.325	516215	46.398	LinJ11	LinJ11:516215-516694	112.666	0.87	516215	36.239	LinJ11	LinJ11:516215-516694	80.526	0.757	516215
LINF_290015000	ABC transporter-like protein	59.964	LinJ29	LinJ29:353575-355737	90.059	1.212	353575	59.989	LinJ29	LinJ29:353575-355737	121.6	1.095	353575	59.988	LinJ29	LinJ29:353575-355737	82.617	0.963	353575	59.979	LinJ29	LinJ29:353575-355737	135.637	1.16	353575	59.965	LinJ29	LinJ29:353575-355737	156.625	1.197	353575
LINF_320026700	ABC transporter-like protein	60	LinJ32	LinJ32:800070-802283	98.614	1.201	800070	59.965	LinJ32	LinJ32:800070-802283	122.448	1.132	800070	59.952	LinJ32	LinJ32:800070-802283	93.799	1.102	800070	59.975	LinJ32	LinJ32:800070-802283	102.642	1.156	800070	59.988	LinJ32	LinJ32:800070-802283	103.785	1.114	800070
LINF_080007300	ABC1 family - putative	60	LinJ08	LinJ08:84819-86387	208.809	0.95	84819	59.983	LinJ08	LinJ08:84819-86387	147.909	1.015	84819	59.998	LinJ08	LinJ08:84819-86387	101.244	1.134	84819	59.988	LinJ08	LinJ08:84819-86387	123.455	0.993	84819	59.991	LinJ08	LinJ08:84819-86387	104.829	1.012	84819
LINF_100012800	ABC1 family - putative	60	LinJ10	LinJ10:324313-326100	117.942	1.282	324313	59.996	LinJ10	LinJ10:324313-326100	125.949	1.167	324313	60	LinJ10	LinJ10:324313-326100	82.218	0.898	324313	59.954	LinJ10	LinJ10:324313-326100	96.067	1.255	324313	59.981	LinJ10	LinJ10:324313-326100	107.986	1.142	324313
LINF_360070800	ABC1 family/Phosphotransferase enzyme family - putative	60	LinJ36	LinJ36:2382795-2384393	72.686	0.933	2382795	59.964	LinJ36	LinJ36:2382795-2384393	104.639	1.05	2382795	60	LinJ36	LinJ36:2382795-2384393	71.871	0.848	2382795	60	LinJ36	LinJ36:2382795-2384393	80.09	0.976	2382795	59.982	LinJ36	LinJ36:2382795-2384393	93.474	1.075	2382795
LINF_360054600	ABC1 protein - putative	59.959	LinJ36	LinJ36:1786286-1787887	89.801	1.135	1786286	59.962	LinJ36	LinJ36:1786286-1787887	110.45	1.097	1786286	60	LinJ36	LinJ36:1786286-1787887	79.751	0.957	1786286	59.982	LinJ36	LinJ36:1786286-1787887	90.726	1.076	1786286	60	LinJ36	LinJ36:1786286-1787887	92.873	1.06	1786286
LINF_310034600	acetoin dehydrogenase e3 component-like protein	59.999	LinJ31	LinJ31:1326887-1328524	153.262	0.997	1326887	59.959	LinJ31	LinJ31:1326887-1328524	234.436	1.056	1326887	60	LinJ31	LinJ31:1326887-1328524	182.362	1.095	1326887	59.97	LinJ31	LinJ31:1326887-1328524	220.244	1.029	1326887	59.897	LinJ31	LinJ31:1326887-1328524	197.538	1.072	1326887
LINF_310038500	acetyl-CoA carboxylase - putative	59.988	LinJ31	LinJ31:1440729-1447235	144.749	0.935	1440729	59.983	LinJ31	LinJ31:1440729-1447235	226.684	1.012	1440729	59.989	LinJ31	LinJ31:1440729-1447235	190.344	1.149	1440729	59.981	LinJ31	LinJ31:1440729-1447235	200.826	0.922	1440729	59.981	LinJ31	LinJ31:1440729-1447235	189.024	1.018	1440729
LINF_230010700	acetyl-CoA synthetase - putative	32.508	LinJ23	LinJ23:194758-196875	203.015	1.061	194758	33.227	LinJ23	LinJ23:194758-196875	202.05	1.072	194758	27.855	LinJ23	LinJ23:194758-196875	88.717	1	194758	32.545	LinJ23	LinJ23:194758-196875	93.617	1.085	194758	34.5	LinJ23	LinJ23:194758-196875	117.055	0.998	194758
LINF_230014800	acetyl-CoA synthetase - putative	33.692	LinJ23	LinJ23:331833-333920	210.359	1.104	331833	33.005	LinJ23	LinJ23:331833-333920	205.402	1.1	331833	28.514	LinJ23	LinJ23:331833-333920	87.184	0.978	331833	34.413	LinJ23	LinJ23:331833-333920	95.484	1.122	331833	34.729	LinJ23	LinJ23:331833-333920	131.296	1.128	331833
LINF_070007900	acetylornithine deacetylase-like protein	60	LinJ07	LinJ07:108637-109830	76.629	1.018	108637	59.908	LinJ07	LinJ07:108637-109830	121.083	1.104	108637	60	LinJ07	LinJ07:108637-109830	100.544	1.081	108637	59.843	LinJ07	LinJ07:108637-109830	100.197	1.189	108637	60	LinJ07	LinJ07:108637-109830	106.169	1.016	108637
LINF_310025400	acetylornithine deacetylase-like protein	60	LinJ31	LinJ31:892827-893132	183.6	1.222	892827	59.94	LinJ31	LinJ31:892827-893132	192.075	0.891	892827	60	LinJ31	LinJ31:892827-893132	173.502	1.028	892827	60	LinJ31	LinJ31:892827-893132	232.459	1.132	892827	60	LinJ31	LinJ31:892827-893132	210.121	1.162	892827
LINF_030006100	acetyltransferase - putative	59.949	LinJ03	LinJ03:33825-34373	78.297	1.09	33825	59.913	LinJ03	LinJ03:33825-34373	116.887	1.121	33825	60	LinJ03	LinJ03:33825-34373	122.436	1.175	33825	60	LinJ03	LinJ03:33825-34373	69.317	0.926	33825	60	LinJ03	LinJ03:33825-34373	115.084	1.183	33825
LINF_360082200	acetyltransferase - putative	60	LinJ36	LinJ36:2736449-2737288	68.079	0.865	2736449	60	LinJ36	LinJ36:2736449-2737288	97.417	0.999	2736449	60	LinJ36	LinJ36:2736449-2737288	101.799	1.226	2736449	60	LinJ36	LinJ36:2736449-2737288	78.992	0.979	2736449	59.855	LinJ36	LinJ36:2736449-2737288	79.602	0.959	2736449
LINF_220011400	Acetyltransferase (GNAT) domain/Acetyltransferase (GNAT) family - putative	60	LinJ22	LinJ22:261275-262648	82.588	1.106	261275	59.971	LinJ22	LinJ22:261275-262648	138.615	1.065	261275	60	LinJ22	LinJ22:261275-262648	87.295	1.046	261275	59.936	LinJ22	LinJ22:261275-262648	90.57	1.108	261275	59.985	LinJ22	LinJ22:261275-262648	101.627	1.103	261275
LINF_180018400	Acetyltransferase (GNAT) family - putative	59.976	LinJ18	LinJ18:531256-533376	115.166	1.107	531256	59.981	LinJ18	LinJ18:531256-533376	128.103	1.01	531256	59.949	LinJ18	LinJ18:531256-533376	87.24	1.028	531256	59.999	LinJ18	LinJ18:531256-533376	95.889	1.091	531256	59.978	LinJ18	LinJ18:531256-533376	105.864	1.084	531256
LINF_220010000	Acetyltransferase (GNAT) family - putative	60	LinJ22	LinJ22:218741-219610	80.466	1.094	218741	60	LinJ22	LinJ22:218741-219610	138.695	1.09	218741	60	LinJ22	LinJ22:218741-219610	83.135	0.983	218741	60	LinJ22	LinJ22:218741-219610	88.569	1.123	218741	59.825	LinJ22	LinJ22:218741-219610	100.417	1.109	218741
LINF_300018200	Acetyltransferase (GNAT) family - putative	59.997	LinJ30	LinJ30:426497-427552	88.962	1.125	426497	59.978	LinJ30	LinJ30:426497-427552	113.883	1.073	426497	60	LinJ30	LinJ30:426497-427552	83.387	0.977	426497	59.977	LinJ30	LinJ30:426497-427552	101.049	1.153	426497	59.92	LinJ30	LinJ30:426497-427552	103.751	1.127	426497
LINF_360035400	acetyltransferase-like protein	60	LinJ36	LinJ36:1151935-1152411	109.071	1.382	1151935	59.888	LinJ36	LinJ36:1151935-1152411	112.569	1.127	1151935	59.895	LinJ36	LinJ36:1151935-1152411	96.63	1.154	1151935	59.998	LinJ36	LinJ36:1151935-1152411	108.645	1.3	1151935	60	LinJ36	LinJ36:1151935-1152411	119.168	1.363	1151935
LINF_330030500	Acid Phosphatase - putative	60	LinJ33	LinJ33:917720-918325	95.157	1.228	917720	60	LinJ33	LinJ33:917720-918325	110.225	1.038	917720	60	LinJ33	LinJ33:917720-918325	81.494	0.952	917720	59.991	LinJ33	LinJ33:917720-918325	129.369	1.089	917720	59.908	LinJ33	LinJ33:917720-918325	181.694	1.12	917720
LINF_360032100	acid phosphatase - putative	59.978	LinJ36	LinJ36:1028066-1029403	97.094	1.244	1028066	59.994	LinJ36	LinJ36:1028066-1029403	109.501	1.102	1028066	60	LinJ36	LinJ36:1028066-1029403	97.205	1.152	1028066	59.883	LinJ36	LinJ36:1028066-1029403	93.272	1.139	1028066	59.987	LinJ36	LinJ36:1028066-1029403	94.551	1.093	1028066
LINF_010008000	acidocalcisomal exopolyphosphatase - putative	59.915	LinJ01	LinJ01:78817-79980	78.041	1.166	78817	59.926	LinJ01	LinJ01:78817-79980	92.377	0.955	78817	60	LinJ01	LinJ01:78817-79980	103.42	0.928	78817	59.938	LinJ01	LinJ01:78817-79980	74.86	1.073	78817	59.994	LinJ01	LinJ01:78817-79980	105.769	1.064	78817
LINF_110007000	acidocalcisomal pyrophosphatase	59.942	LinJ11	LinJ11:55192-56523	83.66	1.177	55192	59.977	LinJ11	LinJ11:55192-56523	137.525	1.029	55192	60	LinJ11	LinJ11:55192-56523	97.236	1.043	55192	59.961	LinJ11	LinJ11:55192-56523	114.213	1.018	55192	59.95	LinJ11	LinJ11:55192-56523	109.439	1.095	55192
LINF_180010100	aconitase - putative	59.975	LinJ18	LinJ18:198807-201497	106.755	1.073	198807	59.974	LinJ18	LinJ18:198807-201497	127.401	1.048	198807	60	LinJ18	LinJ18:198807-201497	83.199	0.953	198807	59.972	LinJ18	LinJ18:198807-201497	91.78	1.121	198807	59.999	LinJ18	LinJ18:198807-201497	104.559	1.104	198807
LINF_040017600	actin	59.939	LinJ04	LinJ04:461315-462445	75.669	1.083	461315	59.996	LinJ04	LinJ04:461315-462445	103.635	1.019	461315	59.993	LinJ04	LinJ04:461315-462445	127.508	1.279	461315	59.906	LinJ04	LinJ04:461315-462445	68.682	0.908	461315	60	LinJ04	LinJ04:461315-462445	99.343	1.036	461315
LINF_230015900	actin interacting protein-like protein	59.99	LinJ23	LinJ23:394736-396295	226.217	1.217	394736	59.961	LinJ23	LinJ23:394736-396295	188.947	1.041	394736	59.999	LinJ23	LinJ23:394736-396295	83.509	0.92	394736	59.913	LinJ23	LinJ23:394736-396295	98.198	1.202	394736	59.93	LinJ23	LinJ23:394736-396295	127.192	1.114	394736
LINF_240016600	actin-interacting protein-like protein	59.969	LinJ24	LinJ24:410641-413607	93.686	1.191	410641	59.971	LinJ24	LinJ24:410641-413607	149.743	1.131	410641	59.997	LinJ24	LinJ24:410641-413607	82.25	0.973	410641	59.966	LinJ24	LinJ24:410641-413607	101.657	1.101	410641	59.954	LinJ24	LinJ24:410641-413607	108.396	1.081	410641
LINF_130014400	actin-like protein - putative	60	LinJ13	LinJ13:325567-327018	82.618	1.078	325567	59.926	LinJ13	LinJ13:325567-327018	127.472	1.087	325567	60	LinJ13	LinJ13:325567-327018	89.188	1.045	325567	59.962	LinJ13	LinJ13:325567-327018	149.09	1.156	325567	59.964	LinJ13	LinJ13:325567-327018	124.044	1.045	325567
LINF_150021100	actin-like protein - putative	59.99	LinJ15	LinJ15:572429-573751	79.178	1.002	572429	59.992	LinJ15	LinJ15:572429-573751	152.452	1.092	572429	60	LinJ15	LinJ15:572429-573751	106.793	1.247	572429	60	LinJ15	LinJ15:572429-573751	114.821	0.991	572429	59.952	LinJ15	LinJ15:572429-573751	114.54	1.046	572429
LINF_210007700	actin-like protein - putative	59.912	LinJ21	LinJ21:77142-78923	78.555	1.007	77142	59.949	LinJ21	LinJ21:77142-78923	108.582	0.967	77142	60	LinJ21	LinJ21:77142-78923	83.273	0.987	77142	59.954	LinJ21	LinJ21:77142-78923	85.83	0.934	77142	59.983	LinJ21	LinJ21:77142-78923	95.09	0.956	77142
LINF_290035200	actin-like protein - putative	59.877	LinJ29	LinJ29:1229755-1230726	66.686	0.888	1229755	60	LinJ29	LinJ29:1229755-1230726	113.835	1.007	1229755	59.965	LinJ29	LinJ29:1229755-1230726	106.969	1.281	1229755	59.995	LinJ29	LinJ29:1229755-1230726	105.584	0.88	1229755	59.983	LinJ29	LinJ29:1229755-1230726	123.851	0.938	1229755
LINF_340045200	actin-like protein - putative	59.897	LinJ34	LinJ34:1623911-1625179	78.31	0.988	1623911	60	LinJ34	LinJ34:1623911-1625179	112.96	1.091	1623911	59.903	LinJ34	LinJ34:1623911-1625179	89.185	1.127	1623911	59.976	LinJ34	LinJ34:1623911-1625179	89.202	1.015	1623911	59.952	LinJ34	LinJ34:1623911-1625179	93.863	1.043	1623911
LINF_350012600	actin-like protein - putative	59.956	LinJ35	LinJ35:277386-278945	102.165	1.188	277386	60	LinJ35	LinJ35:277386-278945	123.64	1.137	277386	60	LinJ35	LinJ35:277386-278945	87.484	1.102	277386	60	LinJ35	LinJ35:277386-278945	144.221	1.5	277386	59.95	LinJ35	LinJ35:277386-278945	143.84	1.057	277386
LINF_360041600	actin-like protein - putative	59.991	LinJ36	LinJ36:1342913-1344136	110.042	1.33	1342913	60	LinJ36	LinJ36:1342913-1344136	115.882	1.099	1342913	60	LinJ36	LinJ36:1342913-1344136	97.855	1.218	1342913	60	LinJ36	LinJ36:1342913-1344136	100.778	1.1	1342913	60	LinJ36	LinJ36:1342913-1344136	117.639	1.299	1342913
LINF_190017400	actin-related protein 2 - putative	59.982	LinJ19	LinJ19:523535-524713	91.616	1.241	523535	59.996	LinJ19	LinJ19:523535-524713	117.115	1.128	523535	60	LinJ19	LinJ19:523535-524713	87.508	1.052	523535	59.983	LinJ19	LinJ19:523535-524713	95.75	1.138	523535	59.988	LinJ19	LinJ19:523535-524713	114.385	1.213	523535
LINF_180014500	actin-related protein 2/3 complex subunit 1 - putative	59.977	LinJ18	LinJ18:378288-380165	122.494	1.175	378288	59.996	LinJ18	LinJ18:378288-380165	136.526	1.071	378288	60	LinJ18	LinJ18:378288-380165	89.782	1.094	378288	59.986	LinJ18	LinJ18:378288-380165	104.734	1.178	378288	60	LinJ18	LinJ18:378288-380165	109.292	1.114	378288
LINF_150021700	actin-related protein 3 - putative arp3	59.993	LinJ15	LinJ15:583417-584634	78.43	0.998	583417	59.974	LinJ15	LinJ15:583417-584634	150.581	1.075	583417	60	LinJ15	LinJ15:583417-584634	110.489	1.321	583417	59.942	LinJ15	LinJ15:583417-584634	125.998	1.088	583417	59.979	LinJ15	LinJ15:583417-584634	105.703	0.964	583417
LINF_180007100	Activator of Hsp90 ATPase - N-terminal/Activator of Hsp90 ATPase homolog 1-like protein - putative	59.975	LinJ18	LinJ18:100575-101630	101.177	0.993	100575	60	LinJ18	LinJ18:100575-101630	125.311	1.011	100575	60	LinJ18	LinJ18:100575-101630	89.683	1.039	100575	60	LinJ18	LinJ18:100575-101630	83.077	0.984	100575	59.937	LinJ18	LinJ18:100575-101630	100.936	1.052	100575
LINF_130011000	actyltransferase-like protein	60	LinJ13	LinJ13:196847-197671	94.541	1.262	196847	59.929	LinJ13	LinJ13:196847-197671	128.767	1.13	196847	60	LinJ13	LinJ13:196847-197671	95.805	1.048	196847	59.957	LinJ13	LinJ13:196847-197671	142.78	1.169	196847	60	LinJ13	LinJ13:196847-197671	131.296	1.133	196847
LINF_270008000	Acyl carrier protein - mitochondrial - putative	60	LinJ27	LinJ27:75847-76299	78.529	1.078	75847	60	LinJ27	LinJ27:75847-76299	90.212	0.953	75847	60	LinJ27	LinJ27:75847-76299	96.854	1.169	75847	60	LinJ27	LinJ27:75847-76299	78.243	1.017	75847	60	LinJ27	LinJ27:75847-76299	91.484	1.088	75847
LINF_170012400	Acyl CoA binding protein - putative	59.873	LinJ17	LinJ17:314205-315704	82.51	1.097	314205	60	LinJ17	LinJ17:314205-315704	117.61	1.14	314205	60	LinJ17	LinJ17:314205-315704	87.664	0.982	314205	59.978	LinJ17	LinJ17:314205-315704	106.664	1.295	314205	59.927	LinJ17	LinJ17:314205-315704	101.94	1.055	314205
LINF_170012500	Acyl CoA binding protein - putative	57.447	LinJ17	LinJ17:316843-317154	97.328	1.241	316843	57.513	LinJ17	LinJ17:316843-317154	118.717	1.1	316843	57.353	LinJ17	LinJ17:316843-317154	95.434	1.152	316843	57.701	LinJ17	LinJ17:316843-317154	96.746	1.082	316843	57.138	LinJ17	LinJ17:316843-317154	114.296	1.142	316843
LINF_170012700	Acyl CoA binding protein - putative	57.76	LinJ17	LinJ17:323593-323883	93.417	1.187	323593	56.957	LinJ17	LinJ17:323593-323883	107.324	0.993	323593	57.192	LinJ17	LinJ17:323593-323883	91.972	1.088	323593	57.187	LinJ17	LinJ17:323593-323883	99.6	1.119	323593	55.829	LinJ17	LinJ17:323593-323883	100.631	1.002	323593
LINF_360077300	Acyl CoA binding protein - putative	60	LinJ36	LinJ36:2602245-2603219	73.92	0.909	2602245	59.937	LinJ36	LinJ36:2602245-2603219	91.105	0.88	2602245	60	LinJ36	LinJ36:2602245-2603219	81.141	0.989	2602245	60	LinJ36	LinJ36:2602245-2603219	83.7	0.949	2602245	60	LinJ36	LinJ36:2602245-2603219	88.963	0.996	2602245
LINF_350040100	acyl transferase-like protein - putative	59.998	LinJ35	LinJ35:1326999-1328597	87.894	1.073	1326999	60	LinJ35	LinJ35:1326999-1328597	110.62	1.096	1326999	60	LinJ35	LinJ35:1326999-1328597	73.713	0.876	1326999	59.907	LinJ35	LinJ35:1326999-1328597	86.443	1.012	1326999	60	LinJ35	LinJ35:1326999-1328597	128.446	1.029	1326999
LINF_090013700	acyl-CoA binding protein - putative	59.985	LinJ09	LinJ09:291951-294947	128.973	1.175	291951	59.984	LinJ09	LinJ09:291951-294947	163.834	1.094	291951	59.999	LinJ09	LinJ09:291951-294947	92.513	0.958	291951	59.976	LinJ09	LinJ09:291951-294947	123.141	1.005	291951	59.944	LinJ09	LinJ09:291951-294947	168.293	1.069	291951
LINF_340032000	acyl-CoA binding protein - putative	60	LinJ34	LinJ34:1151162-1151431	82.26	1.104	1151162	60	LinJ34	LinJ34:1151162-1151431	83.401	0.86	1151162	59.971	LinJ34	LinJ34:1151162-1151431	91.416	1.103	1151162	59.517	LinJ34	LinJ34:1151162-1151431	75.394	0.964	1151162	59.92	LinJ34	LinJ34:1151162-1151431	68.409	0.802	1151162
LINF_070010000	acyl-CoA dehydrogenase - mitochondrial precursor - putative	60	LinJ07	LinJ07:204678-206237	85.799	1.191	204678	59.955	LinJ07	LinJ07:204678-206237	109.553	1.045	204678	60	LinJ07	LinJ07:204678-206237	86.759	0.891	204678	59.988	LinJ07	LinJ07:204678-206237	90.385	1.16	204678	59.984	LinJ07	LinJ07:204678-206237	100.933	1.005	204678
LINF_280032300	acyl-CoA dehydrogenase - putative	60	LinJ28	LinJ28:994232-996121	82.391	1.054	994232	59.984	LinJ28	LinJ28:994232-996121	111.982	1.056	994232	60	LinJ28	LinJ28:994232-996121	82.189	0.977	994232	59.993	LinJ28	LinJ28:994232-996121	101.018	1.129	994232	59.983	LinJ28	LinJ28:994232-996121	103.174	1.104	994232
LINF_350032600	acyl-CoA dehydrogenase - putative	59.972	LinJ35	LinJ35:1036400-1037638	90.29	1.116	1036400	59.988	LinJ35	LinJ35:1036400-1037638	103.674	1.015	1036400	59.979	LinJ35	LinJ35:1036400-1037638	83.385	0.986	1036400	59.972	LinJ35	LinJ35:1036400-1037638	84.062	0.977	1036400	59.989	LinJ35	LinJ35:1036400-1037638	132.321	1.022	1036400
LINF_270030200	acyl-CoA oxidase - putative	59.992	LinJ27	LinJ27:1045235-1047394	89.137	1.212	1045235	59.961	LinJ27	LinJ27:1045235-1047394	108.855	1.107	1045235	60	LinJ27	LinJ27:1045235-1047394	95.861	1.174	1045235	59.968	LinJ27	LinJ27:1045235-1047394	88.91	1.095	1045235	59.936	LinJ27	LinJ27:1045235-1047394	98.516	1.121	1045235
LINF_060014500	acyl-coenzyme a dehydrogenase - putative	60	LinJ06	LinJ06:387767-389017	68.602	0.863	387767	59.994	LinJ06	LinJ06:387767-389017	89.345	0.787	387767	59.926	LinJ06	LinJ06:387767-389017	88.374	0.948	387767	59.938	LinJ06	LinJ06:387767-389017	82.872	0.942	387767	59.984	LinJ06	LinJ06:387767-389017	151.156	0.935	387767
LINF_250026500	acylphosphatase - putative	60	LinJ25	LinJ25:747295-747633	94.639	1.217	747295	59.989	LinJ25	LinJ25:747295-747633	112.571	1.004	747295	60	LinJ25	LinJ25:747295-747633	94.246	1.107	747295	59.775	LinJ25	LinJ25:747295-747633	89.13	0.974	747295	59.971	LinJ25	LinJ25:747295-747633	105.361	1.073	747295
LINF_170016200	Acyltransferase - putative	59.976	LinJ17	LinJ17:436378-437811	84.906	1.109	436378	59.988	LinJ17	LinJ17:436378-437811	113.084	1.083	436378	60	LinJ17	LinJ17:436378-437811	84.806	0.956	436378	59.977	LinJ17	LinJ17:436378-437811	92.576	1.105	436378	59.947	LinJ17	LinJ17:436378-437811	96.388	0.989	436378
LINF_290030400	Acyltransferase - putative	57.222	LinJ29	LinJ29:1061142-1062116	78.344	1.052	1061142	56.951	LinJ29	LinJ29:1061142-1062116	106.862	0.963	1061142	57.147	LinJ29	LinJ29:1061142-1062116	86.08	1.011	1061142	57.219	LinJ29	LinJ29:1061142-1062116	130.071	1.106	1061142	57.295	LinJ29	LinJ29:1061142-1062116	137.593	1.051	1061142
LINF_290030500	Acyltransferase - putative	57.322	LinJ29	LinJ29:1063777-1064700	88.456	1.194	1063777	57.214	LinJ29	LinJ29:1063777-1064700	117.544	1.061	1063777	56.01	LinJ29	LinJ29:1063777-1064700	90.38	1.054	1063777	57.57	LinJ29	LinJ29:1063777-1064700	125.899	1.087	1063777	57.16	LinJ29	LinJ29:1063777-1064700	131.574	1.013	1063777
LINF_290031800	Acyltransferase - putative	59.964	LinJ29	LinJ29:1111414-1112661	71.252	0.973	1111414	60	LinJ29	LinJ29:1111414-1112661	100.982	0.919	1111414	60	LinJ29	LinJ29:1111414-1112661	84.654	0.978	1111414	59.981	LinJ29	LinJ29:1111414-1112661	111.616	0.98	1111414	60	LinJ29	LinJ29:1111414-1112661	126.005	0.979	1111414
LINF_040015500	acyltransferase-like protein - copy 1	60	LinJ04	LinJ04:389992-390918	75.017	1.069	389992	59.987	LinJ04	LinJ04:389992-390918	96.18	0.943	389992	59.974	LinJ04	LinJ04:389992-390918	99.253	0.993	389992	59.965	LinJ04	LinJ04:389992-390918	79.263	1.027	389992	60	LinJ04	LinJ04:389992-390918	90.328	0.94	389992
LINF_040015600	acyltransferase-like protein - copy 2	59.827	LinJ04	LinJ04:392887-393957	77.155	1.045	392887	59.999	LinJ04	LinJ04:392887-393957	108.711	1.006	392887	60	LinJ04	LinJ04:392887-393957	100.211	1.061	392887	59.923	LinJ04	LinJ04:392887-393957	85.556	1.004	392887	59.93	LinJ04	LinJ04:392887-393957	101.21	1.008	392887
LINF_360079500	adaptin complex 1 subunit - putative	60	LinJ36	LinJ36:2665864-2668104	68.796	0.877	2665864	59.936	LinJ36	LinJ36:2665864-2668104	105.36	1.05	2665864	60	LinJ36	LinJ36:2665864-2668104	93.837	1.128	2665864	59.995	LinJ36	LinJ36:2665864-2668104	75.694	0.91	2665864	59.982	LinJ36	LinJ36:2665864-2668104	90.518	1.035	2665864
LINF_110015900	adaptin-related protein-like protein	60	LinJ11	LinJ11:387048-390023	78.512	1.056	387048	60	LinJ11	LinJ11:387048-390023	152.405	1.088	387048	60	LinJ11	LinJ11:387048-390023	89.944	1	387048	59.974	LinJ11	LinJ11:387048-390023	152.24	1.24	387048	59.984	LinJ11	LinJ11:387048-390023	110.973	1.07	387048
LINF_220017400	adaptor complex AP-1 medium subunit - putative	60	LinJ22	LinJ22:536765-538066	88.251	1.222	536765	59.865	LinJ22	LinJ22:536765-538066	146.512	1.174	536765	60	LinJ22	LinJ22:536765-538066	81.184	0.945	536765	59.829	LinJ22	LinJ22:536765-538066	99.879	1.303	536765	59.937	LinJ22	LinJ22:536765-538066	97.851	1.095	536765
LINF_240020900	adaptor complex AP-3 small subunit - putative	59.921	LinJ24	LinJ24:594249-594749	91.658	1.237	594249	59.979	LinJ24	LinJ24:594249-594749	135.194	1.088	594249	59.922	LinJ24	LinJ24:594249-594749	90.58	0.978	594249	60	LinJ24	LinJ24:594249-594749	92.148	1.13	594249	59.965	LinJ24	LinJ24:594249-594749	91.938	0.972	594249
LINF_080005000	adaptor complex protein (AP) 3 delta subunit 1 - putative	59.959	LinJ08	LinJ08:3536-7132	212.706	1.027	3536	59.975	LinJ08	LinJ08:3536-7132	137.265	1	3536	59.986	LinJ08	LinJ08:3536-7132	108.224	1.164	3536	59.991	LinJ08	LinJ08:3536-7132	106.505	0.964	3536	59.991	LinJ08	LinJ08:3536-7132	96.719	0.983	3536
LINF_080005800	adaptor complex protein (AP) 3 delta subunit 1 - putative	59.979	LinJ08	LinJ08:23737-27138	213.177	0.988	23737	59.98	LinJ08	LinJ08:23737-27138	140.94	0.991	23737	59.988	LinJ08	LinJ08:23737-27138	115.326	1.278	23737	59.999	LinJ08	LinJ08:23737-27138	110.163	0.924	23737	59.99	LinJ08	LinJ08:23737-27138	105.308	1.037	23737
LINF_350026800	adenine aminohydrolase	59.926	LinJ35	LinJ35:807646-808734	96.724	1.189	807646	59.923	LinJ35	LinJ35:807646-808734	111.506	1.087	807646	60	LinJ35	LinJ35:807646-808734	96.602	1.152	807646	59.918	LinJ35	LinJ35:807646-808734	98.272	1.125	807646	59.975	LinJ35	LinJ35:807646-808734	147.423	1.134	807646
LINF_260006300	adenine phosphoribosyltransferase	60	LinJ26	LinJ26:30720-31433	89.899	0.835	30720	60	LinJ26	LinJ26:30720-31433	103.265	0.9	30720	60	LinJ26	LinJ26:30720-31433	89.652	0.969	30720	59.967	LinJ26	LinJ26:30720-31433	100.408	0.854	30720	60	LinJ26	LinJ26:30720-31433	140.7	0.99	30720
LINF_330007500	adenosine deaminase-like protein	59.966	LinJ33	LinJ33:71476-73281	74.541	0.927	71476	59.982	LinJ33	LinJ33:71476-73281	109.543	0.986	71476	59.956	LinJ33	LinJ33:71476-73281	104.3	1.262	71476	59.908	LinJ33	LinJ33:71476-73281	115.629	0.9	71476	59.96	LinJ33	LinJ33:71476-73281	185.275	1.108	71476
LINF_300014400	adenosine kinase - putative	60	LinJ30	LinJ30:282396-283433	83.393	1.059	282396	60	LinJ30	LinJ30:282396-283433	111.477	1.055	282396	60	LinJ30	LinJ30:282396-283433	84.174	0.985	282396	59.945	LinJ30	LinJ30:282396-283433	92.849	1.067	282396	60	LinJ30	LinJ30:282396-283433	108.78	1.185	282396
LINF_300014500	adenosine kinase-like protein	60	LinJ30	LinJ30:286371-287015	97.463	1.26	286371	59.962	LinJ30	LinJ30:286371-287015	118.039	1.135	286371	60	LinJ30	LinJ30:286371-287015	85.256	0.989	286371	60	LinJ30	LinJ30:286371-287015	95.151	1.123	286371	60	LinJ30	LinJ30:286371-287015	110.762	1.219	286371
LINF_340043400	adenosine kinase-like protein	60	LinJ34	LinJ34:1564658-1565824	83.683	1.115	1564658	60	LinJ34	LinJ34:1564658-1565824	103.449	1.051	1564658	60	LinJ34	LinJ34:1564658-1565824	79.507	0.963	1564658	59.961	LinJ34	LinJ34:1564658-1565824	92.859	1.155	1564658	59.918	LinJ34	LinJ34:1564658-1565824	96.53	1.115	1564658
LINF_040007900	adenosine monophosphate deaminase - putative	59.983	LinJ04	LinJ04:85412-91342	84.424	1.147	85412	59.984	LinJ04	LinJ04:85412-91342	115.064	1.066	85412	59.994	LinJ04	LinJ04:85412-91342	101.38	1.086	85412	59.985	LinJ04	LinJ04:85412-91342	91.829	1.079	85412	59.98	LinJ04	LinJ04:85412-91342	104.969	1.047	85412
LINF_210016200	Adenylate cyclase associated (CAP) C terminal - putative	59.988	LinJ21	LinJ21:371960-374101	92.994	1.195	371960	59.992	LinJ21	LinJ21:371960-374101	125.483	1.122	371960	59.999	LinJ21	LinJ21:371960-374101	89.819	1.055	371960	59.944	LinJ21	LinJ21:371960-374101	111.438	1.23	371960	59.955	LinJ21	LinJ21:371960-374101	113.15	1.142	371960
LINF_050019900	adenylate cyclase regulatory protein-like protein	21.94	LinJ05	LinJ05:464136-466025	110.864	1.033	464136	1.853	LinJ05	LinJ05:464136-466025	64.763	0.551	464136	20.503	LinJ05	LinJ05:464136-466025	126.043	1.322	464136	3.108	LinJ05	LinJ05:464136-466025	53.406	0.454	464136	9.014	LinJ05	LinJ05:464136-466025	119.857	0.794	464136
LINF_190023000	adenylate cyclase regulatory protein-like protein	20.351	LinJ19	LinJ19:702318-704207	90.165	1.242	702318	27.849	LinJ19	LinJ19:702318-704207	160.534	1.58	702318	18.238	LinJ19	LinJ19:702318-704207	121.018	1.44	702318	28.042	LinJ19	LinJ19:702318-704207	144.687	1.781	702318	13.779	LinJ19	LinJ19:702318-704207	157.669	1.701	702318
LINF_040014600	adenylate kinase - putative	59.903	LinJ04	LinJ04:368592-369221	81.582	1.12	368592	59.993	LinJ04	LinJ04:368592-369221	116.609	1.091	368592	60	LinJ04	LinJ04:368592-369221	98.703	1.015	368592	59.935	LinJ04	LinJ04:368592-369221	95.628	1.151	368592	60	LinJ04	LinJ04:368592-369221	106.006	1.065	368592
LINF_210020600	adenylate kinase - putative	59.963	LinJ21	LinJ21:517943-518752	83.56	1.109	517943	59.96	LinJ21	LinJ21:517943-518752	118.494	1.096	517943	60	LinJ21	LinJ21:517943-518752	91.307	1.03	517943	59.916	LinJ21	LinJ21:517943-518752	111.993	1.308	517943	59.998	LinJ21	LinJ21:517943-518752	94.612	0.983	517943
LINF_250030900	adenylate kinase - putative	59.915	LinJ25	LinJ25:863915-864619	62.149	0.855	863915	59.946	LinJ25	LinJ25:863915-864619	117.905	1.117	863915	59.968	LinJ25	LinJ25:863915-864619	115.72	1.29	863915	60	LinJ25	LinJ25:863915-864619	79.632	0.983	863915	60	LinJ25	LinJ25:863915-864619	93.919	1.003	863915
LINF_340006100	adenylate kinase - putative	60	LinJ34	LinJ34:38970-39626	65.024	0.888	38970	59.975	LinJ34	LinJ34:38970-39626	99.331	1.021	38970	60	LinJ34	LinJ34:38970-39626	97.698	1.176	38970	59.986	LinJ34	LinJ34:38970-39626	67.076	0.875	38970	59.968	LinJ34	LinJ34:38970-39626	99.264	1.157	38970
LINF_360019700	adenylate kinase - putative	59.955	LinJ36	LinJ36:498265-498927	80.748	1.044	498265	60	LinJ36	LinJ36:498265-498927	97.465	0.989	498265	59.996	LinJ36	LinJ36:498265-498927	82.813	0.967	498265	59.886	LinJ36	LinJ36:498265-498927	97.402	1.196	498265	59.962	LinJ36	LinJ36:498265-498927	88.675	1.038	498265
LINF_340006200	adenylate kinase 2	59.835	LinJ34	LinJ34:43821-44510	65.974	0.891	43821	60	LinJ34	LinJ34:43821-44510	106.988	1.093	43821	60	LinJ34	LinJ34:43821-44510	102.126	1.239	43821	59.762	LinJ34	LinJ34:43821-44510	66.705	0.857	43821	59.965	LinJ34	LinJ34:43821-44510	110.16	1.275	43821
LINF_040009600	adenylosuccinate lyase - putative	60	LinJ04	LinJ04:174145-175584	83.258	1.157	174145	59.99	LinJ04	LinJ04:174145-175584	105.22	1.003	174145	60	LinJ04	LinJ04:174145-175584	97.473	0.989	174145	60	LinJ04	LinJ04:174145-175584	93.423	1.161	174145	59.997	LinJ04	LinJ04:174145-175584	110.292	1.126	174145
LINF_130016900	adenylosuccinate synthetase - putative	59.971	LinJ13	LinJ13:410935-413067	80.76	1.07	410935	60	LinJ13	LinJ13:410935-413067	115.993	1.004	410935	59.961	LinJ13	LinJ13:410935-413067	81.287	0.895	410935	59.982	LinJ13	LinJ13:410935-413067	140.68	1.128	410935	59.973	LinJ13	LinJ13:410935-413067	127.847	1.091	410935
LINF_360065600	adenylyl cyclase-associated protein - putative	60	LinJ36	LinJ36:2196947-2197762	91.88	1.132	2196947	60	LinJ36	LinJ36:2196947-2197762	99.183	0.961	2196947	60	LinJ36	LinJ36:2196947-2197762	60.261	0.729	2196947	60	LinJ36	LinJ36:2196947-2197762	88.687	1.01	2196947	59.91	LinJ36	LinJ36:2196947-2197762	85.368	0.958	2196947
LINF_290010100	ADF/Cofilin	59.967	LinJ29	LinJ29:184913-185332	78.348	1.057	184913	60	LinJ29	LinJ29:184913-185332	114.726	1.045	184913	60	LinJ29	LinJ29:184913-185332	79.251	0.914	184913	59.938	LinJ29	LinJ29:184913-185332	127.32	1.108	184913	60	LinJ29	LinJ29:184913-185332	145.58	1.14	184913
LINF_360064800	adiponectin receptor protein 1 - putative	60	LinJ36	LinJ36:2172141-2173667	81.612	1.034	2172141	59.965	LinJ36	LinJ36:2172141-2173667	108.17	1.076	2172141	59.991	LinJ36	LinJ36:2172141-2173667	76.556	0.916	2172141	60	LinJ36	LinJ36:2172141-2173667	90.822	1.079	2172141	59.974	LinJ36	LinJ36:2172141-2173667	96.28	1.099	2172141
LINF_360064900	adiponectin receptor protein 1 - putative	60	LinJ36	LinJ36:2177390-2178403	76.051	0.984	2177390	59.951	LinJ36	LinJ36:2177390-2178403	90.918	0.921	2177390	60	LinJ36	LinJ36:2177390-2178403	80.018	0.941	2177390	59.89	LinJ36	LinJ36:2177390-2178403	77.631	0.96	2177390	59.975	LinJ36	LinJ36:2177390-2178403	79.031	0.918	2177390
LINF_300013700	AdoMet dependent proline di-methyltransferase/O-methyltransferase/Methyltransferase domain containing protein - putative	60	LinJ30	LinJ30:260351-261103	88.109	1.157	260351	59.962	LinJ30	LinJ30:260351-261103	107.112	1.047	260351	60	LinJ30	LinJ30:260351-261103	84.984	0.968	260351	60	LinJ30	LinJ30:260351-261103	88.681	1.082	260351	59.966	LinJ30	LinJ30:260351-261103	105.802	1.178	260351
LINF_190006800	ADP- ATP carrier protein 1 - mitochondrial precursor - putative	24.765	LinJ19	LinJ19:50078-51031	72.464	1.017	50078	23.161	LinJ19	LinJ19:50078-51031	108.68	1.084	50078	19.216	LinJ19	LinJ19:50078-51031	113.095	1.338	50078	25.52	LinJ19	LinJ19:50078-51031	82.49	1.044	50078	24.339	LinJ19	LinJ19:50078-51031	106.807	1.162	50078
LINF_190006900	ADP- ATP carrier protein 1 - mitochondrial precursor - putative	21.798	LinJ19	LinJ19:55617-56570	72.981	1.024	55617	25.578	LinJ19	LinJ19:55617-56570	111.814	1.115	55617	18.005	LinJ19	LinJ19:55617-56570	108.495	1.283	55617	25.579	LinJ19	LinJ19:55617-56570	81.319	1.029	55617	22.496	LinJ19	LinJ19:55617-56570	104.293	1.135	55617
LINF_040008500	ADP-ribosylation factor - putative	59.99	LinJ04	LinJ04:106360-106914	80.596	1.163	106360	60	LinJ04	LinJ04:106360-106914	95.522	0.947	106360	59.964	LinJ04	LinJ04:106360-106914	87.807	0.86	106360	59.913	LinJ04	LinJ04:106360-106914	85.688	1.134	106360	59.746	LinJ04	LinJ04:106360-106914	90.682	0.954	106360
LINF_040009800	ADP-ribosylation factor - putative	60	LinJ04	LinJ04:181577-182149	64.888	0.928	181577	59.959	LinJ04	LinJ04:181577-182149	96.138	0.942	181577	60	LinJ04	LinJ04:181577-182149	73.698	0.73	181577	59.893	LinJ04	LinJ04:181577-182149	72.841	0.947	181577	59.815	LinJ04	LinJ04:181577-182149	88.734	0.923	181577
LINF_310031000	ADP-ribosylation factor - putative	60	LinJ31	LinJ31:1172682-1173230	165.361	1.128	1172682	59.987	LinJ31	LinJ31:1172682-1173230	242.682	1.144	1172682	60	LinJ31	LinJ31:1172682-1173230	171.283	0.986	1172682	59.982	LinJ31	LinJ31:1172682-1173230	229.516	1.168	1172682	60	LinJ31	LinJ31:1172682-1173230	200.71	1.133	1172682
LINF_310036600	ADP-ribosylation factor - putative	60	LinJ31	LinJ31:1390101-1390637	152.688	1.045	1390101	59.991	LinJ31	LinJ31:1390101-1390637	207.935	0.987	1390101	59.994	LinJ31	LinJ31:1390101-1390637	174.371	1.002	1390101	60	LinJ31	LinJ31:1390101-1390637	199.59	1.03	1390101	59.934	LinJ31	LinJ31:1390101-1390637	185.782	1.055	1390101
LINF_140005500	ADP-ribosylation factor family - putative	60	LinJ14	LinJ14:16705-17280	74.351	1.058	16705	59.899	LinJ14	LinJ14:16705-17280	96.783	0.979	16705	59.904	LinJ14	LinJ14:16705-17280	112.96	1.288	16705	60	LinJ14	LinJ14:16705-17280	65.911	0.865	16705	60	LinJ14	LinJ14:16705-17280	102.546	0.947	16705
LINF_260027200	ADP-ribosylation factor family - putative	59.973	LinJ26	LinJ26:857912-859126	115.2	1.025	857912	59.963	LinJ26	LinJ26:857912-859126	123.651	1.043	857912	59.982	LinJ26	LinJ26:857912-859126	94.38	1.051	857912	59.993	LinJ26	LinJ26:857912-859126	135.275	1.068	857912	59.969	LinJ26	LinJ26:857912-859126	153.423	1.055	857912
LINF_360052200	ADP-ribosylation factor family - putative	59.991	LinJ36	LinJ36:1690548-1694243	92.343	1.145	1690548	59.976	LinJ36	LinJ36:1690548-1694243	109.559	1.068	1690548	60	LinJ36	LinJ36:1690548-1694243	80.975	0.982	1690548	59.943	LinJ36	LinJ36:1690548-1694243	91.332	1.051	1690548	59.97	LinJ36	LinJ36:1690548-1694243	90.14	1.017	1690548
LINF_360039700	ADP-ribosylation factor GTPase activating protein - putative	59.986	LinJ36	LinJ36:1286448-1287851	94.733	1.186	1286448	59.932	LinJ36	LinJ36:1286448-1287851	98.493	0.971	1286448	60	LinJ36	LinJ36:1286448-1287851	84.294	1.019	1286448	59.943	LinJ36	LinJ36:1286448-1287851	101.215	1.18	1286448	59.874	LinJ36	LinJ36:1286448-1287851	99.185	1.126	1286448
LINF_320018000	ADP-ribosylation factor GTPase activating protein 1 - putative	60	LinJ32	LinJ32:478579-479790	81.888	0.975	478579	59.985	LinJ32	LinJ32:478579-479790	120.416	1.084	478579	60	LinJ32	LinJ32:478579-479790	88.66	1.106	478579	59.9	LinJ32	LinJ32:478579-479790	86.907	0.921	478579	60	LinJ32	LinJ32:478579-479790	96.111	1.009	478579
LINF_160019600	ADP-ribosylation factor-like - putative	60	LinJ16	LinJ16:554749-555297	68.151	0.942	554749	59.81	LinJ16	LinJ16:554749-555297	99.958	0.978	554749	59.984	LinJ16	LinJ16:554749-555297	86.949	0.899	554749	59.995	LinJ16	LinJ16:554749-555297	120.394	1.216	554749	59.994	LinJ16	LinJ16:554749-555297	146.774	1.05	554749
LINF_350006400	ADP-ribosylation factor-like 2 - arl2 - putative	60	LinJ35	LinJ35:36654-37214	83.957	1.035	36654	60	LinJ35	LinJ35:36654-37214	94.5	0.941	36654	60	LinJ35	LinJ35:36654-37214	98.912	1.173	36654	59.992	LinJ35	LinJ35:36654-37214	103.33	1.199	36654	59.972	LinJ35	LinJ35:36654-37214	142.566	1.129	36654
LINF_300029100	ADP-ribosylation factor-like protein	60	LinJ30	LinJ30:875799-876338	73.059	0.953	875799	59.914	LinJ30	LinJ30:875799-876338	103.367	1.003	875799	60	LinJ30	LinJ30:875799-876338	80.759	0.93	875799	59.998	LinJ30	LinJ30:875799-876338	91.69	1.094	875799	60	LinJ30	LinJ30:875799-876338	103.189	1.141	875799
LINF_360013900	ADP-ribosylation factor-like protein	59.924	LinJ36	LinJ36:299340-300245	78.162	0.963	299340	60	LinJ36	LinJ36:299340-300245	109.124	1.057	299340	59.995	LinJ36	LinJ36:299340-300245	83.366	1.015	299340	59.953	LinJ36	LinJ36:299340-300245	91.714	1.044	299340	60	LinJ36	LinJ36:299340-300245	91.949	1.031	299340
LINF_170005800	ADP-ribosylation factor-like protein 1	60	LinJ17	LinJ17:20354-20917	60.842	0.826	20354	60	LinJ17	LinJ17:20354-20917	97.506	0.977	20354	60	LinJ17	LinJ17:20354-20917	113.036	1.251	20354	60	LinJ17	LinJ17:20354-20917	62.957	0.829	20354	59.84	LinJ17	LinJ17:20354-20917	103.872	1.116	20354
LINF_290014400	ADP-ribosylation factor-like protein 3A - putative	59.951	LinJ29	LinJ29:336642-337181	86.686	1.162	336642	60	LinJ29	LinJ29:336642-337181	118.004	1.075	336642	60	LinJ29	LinJ29:336642-337181	75.92	0.876	336642	59.986	LinJ29	LinJ29:336642-337181	140.039	1.209	336642	59.947	LinJ29	LinJ29:336642-337181	144.145	1.131	336642
LINF_360072300	ADP-ribosylation factor-like protein 3b - putative	60	LinJ36	LinJ36:2433581-2434117	77.847	1.006	2433581	60	LinJ36	LinJ36:2433581-2434117	111.692	1.123	2433581	59.958	LinJ36	LinJ36:2433581-2434117	72.868	0.852	2433581	59.921	LinJ36	LinJ36:2433581-2434117	83.422	1.027	2433581	59.844	LinJ36	LinJ36:2433581-2434117	76.855	0.894	2433581
LINF_280033300	ADP-ribosylglycohydrolase - putative	59.995	LinJ28	LinJ28:1030236-1031489	77.829	0.981	1030236	59.991	LinJ28	LinJ28:1030236-1031489	120.377	1.129	1030236	60	LinJ28	LinJ28:1030236-1031489	95.648	1.155	1030236	60	LinJ28	LinJ28:1030236-1031489	97.143	1.067	1030236	59.993	LinJ28	LinJ28:1030236-1031489	103.66	1.102	1030236
LINF_070010800	adp/ATP carrier-like protein	59.965	LinJ07	LinJ07:244232-245326	82.367	1.124	244232	60	LinJ07	LinJ07:244232-245326	113.404	1.06	244232	60	LinJ07	LinJ07:244232-245326	95.153	1.009	244232	59.976	LinJ07	LinJ07:244232-245326	98.826	1.216	244232	59.94	LinJ07	LinJ07:244232-245326	114.239	1.113	244232
LINF_140016000	ADP/ATP mitochondrial carrier-like protein	60	LinJ14	LinJ14:427594-428724	72.312	0.974	427594	60	LinJ14	LinJ14:427594-428724	106.199	1.023	427594	60	LinJ14	LinJ14:427594-428724	78.475	0.93	427594	60	LinJ14	LinJ14:427594-428724	95.16	1.14	427594	59.929	LinJ14	LinJ14:427594-428724	113.67	1.009	427594
LINF_360007600	Afadin- and alpha -actinin-Binding - putative	60	LinJ36	LinJ36:77370-78044	76.645	0.94	77370	59.993	LinJ36	LinJ36:77370-78044	100.779	0.967	77370	60	LinJ36	LinJ36:77370-78044	91.961	1.126	77370	60	LinJ36	LinJ36:77370-78044	78.406	0.879	77370	60	LinJ36	LinJ36:77370-78044	85.656	0.953	77370
LINF_250030600	AGC family serine/threonine kinase - putative	60	LinJ25	LinJ25:854370-855539	69.559	0.956	854370	59.995	LinJ25	LinJ25:854370-855539	106.896	1.017	854370	60	LinJ25	LinJ25:854370-855539	119.868	1.335	854370	60	LinJ25	LinJ25:854370-855539	72.788	0.91	854370	60	LinJ25	LinJ25:854370-855539	97.752	1.045	854370
LINF_230005700	agmatinase-like protein	59.959	LinJ23	LinJ23:15070-16068	173.734	0.961	15070	59.943	LinJ23	LinJ23:15070-16068	186.541	1.045	15070	60	LinJ23	LinJ23:15070-16068	125.469	1.37	15070	59.919	LinJ23	LinJ23:15070-16068	66.381	0.871	15070	59.991	LinJ23	LinJ23:15070-16068	114.177	1.026	15070
LINF_140006800	AhpC/TSA family/Thioredoxin-like - putative	60	LinJ14	LinJ14:49219-49818	77.748	1.123	49219	60	LinJ14	LinJ14:49219-49818	96.756	0.996	49219	60	LinJ14	LinJ14:49219-49818	103.549	1.159	49219	60	LinJ14	LinJ14:49219-49818	70.109	0.953	49219	59.981	LinJ14	LinJ14:49219-49818	109.232	1.022	49219
LINF_200009800	AIG2-like family - putative	59.982	LinJ20	LinJ20:172438-173901	120.409	1.067	172438	59.999	LinJ20	LinJ20:172438-173901	167.36	1.065	172438	60	LinJ20	LinJ20:172438-173901	101.761	1.052	172438	59.983	LinJ20	LinJ20:172438-173901	129.024	1.023	172438	59.973	LinJ20	LinJ20:172438-173901	166.721	1.122	172438
LINF_240015800	AKAP7 2'5' RNA ligase-like domain containing protein - putative	60	LinJ24	LinJ24:373061-374587	92.948	1.183	373061	59.996	LinJ24	LinJ24:373061-374587	149.194	1.121	373061	60	LinJ24	LinJ24:373061-374587	76.855	0.967	373061	59.98	LinJ24	LinJ24:373061-374587	106.655	1.144	373061	59.935	LinJ24	LinJ24:373061-374587	99.44	0.994	373061
LINF_320011800	AKAP7 2'5' RNA ligase-like domain/2'-5' RNA ligase superfamily - putative	60	LinJ32	LinJ32:222704-223552	79.39	0.982	222704	59.94	LinJ32	LinJ32:222704-223552	115.486	1.082	222704	60	LinJ32	LinJ32:222704-223552	89.764	1.048	222704	60	LinJ32	LinJ32:222704-223552	90.564	1.044	222704	60	LinJ32	LinJ32:222704-223552	93.801	1.019	222704
LINF_120011500	alanine aminotransferase	59.992	LinJ12	LinJ12:340575-342068	126.884	1.136	340575	59.972	LinJ12	LinJ12:340575-342068	136.91	1.065	340575	59.994	LinJ12	LinJ12:340575-342068	95.263	1.058	340575	59.976	LinJ12	LinJ12:340575-342068	131.286	1.182	340575	59.987	LinJ12	LinJ12:340575-342068	101.23	1.026	340575
LINF_230025500	alanine racemase - putative	59.945	LinJ23	LinJ23:749411-750148	193.467	1.04	749411	59.972	LinJ23	LinJ23:749411-750148	205.448	1.122	749411	60	LinJ23	LinJ23:749411-750148	115.684	1.291	749411	59.972	LinJ23	LinJ23:749411-750148	73.91	0.905	749411	60	LinJ23	LinJ23:749411-750148	139.11	1.213	749411
LINF_220021600	alanyl-tRNA synthetase - putative	59.979	LinJ22	LinJ22:679000-681888	84.205	1.164	679000	59.98	LinJ22	LinJ22:679000-681888	134.648	1.077	679000	59.993	LinJ22	LinJ22:679000-681888	92.808	1.09	679000	59.996	LinJ22	LinJ22:679000-681888	86.617	1.128	679000	59.967	LinJ22	LinJ22:679000-681888	104.166	1.162	679000
LINF_350033900	Alb1 - putative	60	LinJ35	LinJ35:1101295-1101750	98.435	1.198	1101295	60	LinJ35	LinJ35:1101295-1101750	110.473	1.066	1101295	60	LinJ35	LinJ35:1101295-1101750	75.545	0.905	1101295	60	LinJ35	LinJ35:1101295-1101750	94.859	1.064	1101295	59.951	LinJ35	LinJ35:1101295-1101750	147.411	1.125	1101295
LINF_130009400	Alba - putative	60	LinJ13	LinJ13:141585-141950	91.945	1.255	141585	59.886	LinJ13	LinJ13:141585-141950	107.564	0.995	141585	60	LinJ13	LinJ13:141585-141950	71.504	0.755	141585	60	LinJ13	LinJ13:141585-141950	124.8	1.099	141585	60	LinJ13	LinJ13:141585-141950	127.592	1.161	141585
LINF_340031800	Alba - putative	59.98	LinJ34	LinJ34:1142636-1143232	82.918	1.047	1142636	60	LinJ34	LinJ34:1142636-1143232	103.596	0.998	1142636	60	LinJ34	LinJ34:1142636-1143232	92.134	1.164	1142636	59.991	LinJ34	LinJ34:1142636-1143232	91.381	1.041	1142636	59.97	LinJ34	LinJ34:1142636-1143232	72.877	0.805	1142636
LINF_300026200	alcohol dehydrogenase - putative	59.993	LinJ30	LinJ30:746739-747938	90.661	1.144	746739	60	LinJ30	LinJ30:746739-747938	112.265	1.054	746739	60	LinJ30	LinJ30:746739-747938	91.633	1.078	746739	59.999	LinJ30	LinJ30:746739-747938	100.299	1.137	746739	60	LinJ30	LinJ30:746739-747938	102.397	1.109	746739
LINF_230016800	alcohol dehydrogenase - zinc-containing-like protein	59.999	LinJ23	LinJ23:426403-427425	221.358	1.193	426403	59.983	LinJ23	LinJ23:426403-427425	180.786	0.999	426403	60	LinJ23	LinJ23:426403-427425	93.444	1.031	426403	60	LinJ23	LinJ23:426403-427425	94.899	1.166	426403	59.985	LinJ23	LinJ23:426403-427425	120.844	1.06	426403
LINF_040008000	Alcohol dehydrogenase GroES-like domain containing protein - putative	59.898	LinJ04	LinJ04:92763-94109	78.678	1.066	92763	60	LinJ04	LinJ04:92763-94109	98.132	0.91	92763	60	LinJ04	LinJ04:92763-94109	103.222	1.07	92763	59.944	LinJ04	LinJ04:92763-94109	87.992	1.043	92763	59.922	LinJ04	LinJ04:92763-94109	97.985	0.979	92763
LINF_290016000	Alcohol dehydrogenase GroES-like domain/Zinc-binding dehydrogenase - putative	59.946	LinJ29	LinJ29:395186-396238	95.245	1.262	395186	59.98	LinJ29	LinJ29:395186-396238	122.177	1.082	395186	60	LinJ29	LinJ29:395186-396238	87.381	1.041	395186	60	LinJ29	LinJ29:395186-396238	139.94	1.159	395186	59.955	LinJ29	LinJ29:395186-396238	140.346	1.062	395186
LINF_250017300	aldehyde dehydrogenase - mitochondrial precursor	59.952	LinJ25	LinJ25:441935-443434	81.987	1.083	441935	60	LinJ25	LinJ25:441935-443434	105.179	0.969	441935	59.996	LinJ25	LinJ25:441935-443434	85.748	0.968	441935	59.903	LinJ25	LinJ25:441935-443434	97.302	1.131	441935	59.984	LinJ25	LinJ25:441935-443434	92.726	0.97	441935
LINF_300034400	aldehyde dehydrogenase - putative	59.976	LinJ30	LinJ30:1055200-1056957	76.627	0.967	1055200	59.958	LinJ30	LinJ30:1055200-1056957	102.76	0.966	1055200	60	LinJ30	LinJ30:1055200-1056957	80.432	0.944	1055200	59.983	LinJ30	LinJ30:1055200-1056957	86.206	0.98	1055200	59.989	LinJ30	LinJ30:1055200-1056957	91.377	0.991	1055200
LINF_360024000	aldehyde dehydrogenase - putative	59.94	LinJ36	LinJ36:703110-704639	85.22	1.026	703110	59.953	LinJ36	LinJ36:703110-704639	105.268	0.998	703110	59.969	LinJ36	LinJ36:703110-704639	85.308	1.058	703110	59.964	LinJ36	LinJ36:703110-704639	101.139	1.107	703110	59.947	LinJ36	LinJ36:703110-704639	95.357	1.051	703110
LINF_360061300	aldehyde dehydrogenase - putative	59.935	LinJ36	LinJ36:2033289-2034887	82.001	1.038	2033289	59.995	LinJ36	LinJ36:2033289-2034887	103.883	1.031	2033289	60	LinJ36	LinJ36:2033289-2034887	84.22	1.013	2033289	59.967	LinJ36	LinJ36:2033289-2034887	88.996	1.054	2033289	59.992	LinJ36	LinJ36:2033289-2034887	84.245	0.962	2033289
LINF_310037500	aldehyde reductase - putative	60	LinJ31	LinJ31:1411388-1412248	149.328	0.98	1411388	59.93	LinJ31	LinJ31:1411388-1412248	211.98	0.967	1411388	60	LinJ31	LinJ31:1411388-1412248	205.976	1.231	1411388	59.959	LinJ31	LinJ31:1411388-1412248	206.824	0.987	1411388	59.996	LinJ31	LinJ31:1411388-1412248	182.016	0.998	1411388
LINF_270032300	aldo-keto reductase-like protein	59.967	LinJ27	LinJ27:1115090-1116208	71.77	0.932	1115090	59.992	LinJ27	LinJ27:1115090-1116208	100.507	0.975	1115090	60	LinJ27	LinJ27:1115090-1116208	110.087	1.42	1115090	60	LinJ27	LinJ27:1115090-1116208	84.469	0.951	1115090	59.975	LinJ27	LinJ27:1115090-1116208	101.232	1.113	1115090
LINF_260017100	aldo/keto reductase - putative	60	LinJ26	LinJ26:392379-393620	125.987	1.101	392379	59.984	LinJ26	LinJ26:392379-393620	137.315	1.136	392379	60	LinJ26	LinJ26:392379-393620	83.499	0.938	392379	59.992	LinJ26	LinJ26:392379-393620	151.854	1.161	392379	59.99	LinJ26	LinJ26:392379-393620	166.219	1.124	392379
LINF_350014400	aldose 1-epimerase - putative	55.339	LinJ35	LinJ35:346922-348037	91.433	1.082	346922	54.32	LinJ35	LinJ35:346922-348037	112.688	1.05	346922	52.273	LinJ35	LinJ35:346922-348037	88.677	1.086	346922	55.511	LinJ35	LinJ35:346922-348037	134.975	1.437	346922	55.081	LinJ35	LinJ35:346922-348037	151.726	1.131	346922
LINF_350014500	aldose 1-epimerase - putative	53.626	LinJ35	LinJ35:351307-352440	94.093	1.123	351307	55.802	LinJ35	LinJ35:351307-352440	114.916	1.086	351307	52.216	LinJ35	LinJ35:351307-352440	78.209	0.949	351307	55.084	LinJ35	LinJ35:351307-352440	122.163	1.323	351307	54.616	LinJ35	LinJ35:351307-352440	144.197	1.086	351307
LINF_230009500	aldose 1-epimerase-like protein	59.956	LinJ23	LinJ23:158070-159296	198.175	1.059	158070	59.967	LinJ23	LinJ23:158070-159296	189.305	1.032	158070	60	LinJ23	LinJ23:158070-159296	93.379	1.039	158070	59.909	LinJ23	LinJ23:158070-159296	97.609	1.179	158070	59.958	LinJ23	LinJ23:158070-159296	127.609	1.112	158070
LINF_340040800	aldose 1-epimerase-like protein	60	LinJ34	LinJ34:1488479-1489384	91.736	1.219	1488479	60	LinJ34	LinJ34:1488479-1489384	108.324	1.099	1488479	60	LinJ34	LinJ34:1488479-1489384	84.444	1.026	1488479	60	LinJ34	LinJ34:1488479-1489384	93.069	1.156	1488479	59.97	LinJ34	LinJ34:1488479-1489384	92.398	1.068	1488479
LINF_300006300	alkyldihydroxyacetonephosphate synthase	59.974	LinJ30	LinJ30:40261-42126	76.304	0.988	40261	59.956	LinJ30	LinJ30:40261-42126	112.194	1.076	40261	59.986	LinJ30	LinJ30:40261-42126	105.366	1.23	40261	59.986	LinJ30	LinJ30:40261-42126	83.201	0.981	40261	59.982	LinJ30	LinJ30:40261-42126	102.861	1.132	40261
LINF_180005900	alpha glucosidase II subunit - putative	59.983	LinJ18	LinJ18:24644-27082	87.774	0.887	24644	59.986	LinJ18	LinJ18:24644-27082	135.197	1.112	24644	59.965	LinJ18	LinJ18:24644-27082	109.093	1.257	24644	59.996	LinJ18	LinJ18:24644-27082	77.705	0.956	24644	59.995	LinJ18	LinJ18:24644-27082	100.79	1.065	24644
LINF_130007700	alpha tubulin	1.262	LinJ13	LinJ13:90950-92305	69.576	0.925	90950	3.612	LinJ13	LinJ13:90950-92305	104.546	0.913	90950	4.078	LinJ13	LinJ13:90950-92305	91.967	1.008	90950	1.611	LinJ13	LinJ13:90950-92305	107.779	0.876	90950	2.033	LinJ13	LinJ13:90950-92305	75.187	0.645	90950
LINF_130007800	alpha tubulin	0	LinJ13	LinJ13:93264-94619	79.458	1.056	93264	0	LinJ13	LinJ13:93264-94619	96.7	0.843	93264	0	LinJ13	LinJ13:93264-94619	86.63	0.95	93264	0	LinJ13	LinJ13:93264-94619	124.615	1.011	93264	0	LinJ13	LinJ13:93264-94619	81.469	0.698	93264
LINF_130007900	alpha tubulin	0	LinJ13	LinJ13:95578-96933	80.938	1.076	95578	0	LinJ13	LinJ13:95578-96933	100.779	0.879	95578	0	LinJ13	LinJ13:95578-96933	91.48	1.004	95578	0	LinJ13	LinJ13:95578-96933	123.759	1.004	95578	0	LinJ13	LinJ13:95578-96933	84.931	0.728	95578
LINF_130008000	alpha tubulin	0	LinJ13	LinJ13:97892-99247	69.233	0.92	97892	0	LinJ13	LinJ13:97892-99247	89.3	0.778	97892	0	LinJ13	LinJ13:97892-99247	84.379	0.925	97892	0.013	LinJ13	LinJ13:97892-99247	111.953	0.908	97892	0	LinJ13	LinJ13:97892-99247	75.562	0.647	97892
LINF_130008100	alpha tubulin	0	LinJ13	LinJ13:100207-101562	75.653	1.005	100207	0	LinJ13	LinJ13:100207-101562	101.991	0.889	100207	0	LinJ13	LinJ13:100207-101562	84.373	0.925	100207	0	LinJ13	LinJ13:100207-101562	119.712	0.971	100207	0	LinJ13	LinJ13:100207-101562	79.997	0.686	100207
LINF_130008200	alpha tubulin	0	LinJ13	LinJ13:102521-103876	82.257	1.093	102521	0	LinJ13	LinJ13:102521-103876	103.187	0.9	102521	0	LinJ13	LinJ13:102521-103876	84.522	0.926	102521	0	LinJ13	LinJ13:102521-103876	122.427	0.993	102521	0	LinJ13	LinJ13:102521-103876	81.097	0.695	102521
LINF_130008300	alpha tubulin	0	LinJ13	LinJ13:104835-106190	83.365	1.108	104835	0	LinJ13	LinJ13:104835-106190	99.1	0.864	104835	0	LinJ13	LinJ13:104835-106190	80.106	0.877	104835	0	LinJ13	LinJ13:104835-106190	122.933	0.997	104835	0	LinJ13	LinJ13:104835-106190	86.821	0.744	104835
LINF_130008400	alpha tubulin	0.227	LinJ13	LinJ13:107150-108505	79.258	1.053	107150	0.468	LinJ13	LinJ13:107150-108505	95.43	0.832	107150	0.127	LinJ13	LinJ13:107150-108505	86.725	0.951	107150	0.332	LinJ13	LinJ13:107150-108505	118.899	0.964	107150	1.812	LinJ13	LinJ13:107150-108505	78.49	0.673	107150
LINF_130008500	alpha tubulin	0	LinJ13	LinJ13:109464-110819	70.855	0.941	109464	0	LinJ13	LinJ13:109464-110819	99.743	0.87	109464	0	LinJ13	LinJ13:109464-110819	79.366	0.869	109464	0	LinJ13	LinJ13:109464-110819	115.957	0.94	109464	0	LinJ13	LinJ13:109464-110819	94.795	0.813	109464
LINF_130008600	alpha tubulin	0.109	LinJ13	LinJ13:111779-113134	80.471	1.069	111779	0.149	LinJ13	LinJ13:111779-113134	92.778	0.808	111779	0	LinJ13	LinJ13:111779-113134	78.57	0.86	111779	0.079	LinJ13	LinJ13:111779-113134	122.968	0.997	111779	0.538	LinJ13	LinJ13:111779-113134	101.69	0.873	111779
LINF_130008700	alpha tubulin	0	LinJ13	LinJ13:114094-115449	76.669	1.019	114094	0.035	LinJ13	LinJ13:114094-115449	108.828	0.949	114094	0	LinJ13	LinJ13:114094-115449	87.131	0.955	114094	0	LinJ13	LinJ13:114094-115449	118.362	0.96	114094	0	LinJ13	LinJ13:114094-115449	80.506	0.69	114094
LINF_130008800	alpha tubulin	0.833	LinJ13	LinJ13:116409-117764	77.909	1.035	116409	0.625	LinJ13	LinJ13:116409-117764	105.616	0.921	116409	0.182	LinJ13	LinJ13:116409-117764	81.174	0.889	116409	0.707	LinJ13	LinJ13:116409-117764	122.026	0.989	116409	0.428	LinJ13	LinJ13:116409-117764	88.943	0.763	116409
LINF_350058100	alpha-1 -2-mannosyltransferase - putative	59.998	LinJ35	LinJ35:1967626-1969026	78.791	0.983	1967626	59.992	LinJ35	LinJ35:1967626-1969026	101.281	0.994	1967626	60	LinJ35	LinJ35:1967626-1969026	100.282	1.19	1967626	60	LinJ35	LinJ35:1967626-1969026	74.31	0.878	1967626	59.971	LinJ35	LinJ35:1967626-1969026	129.923	1.008	1967626
LINF_070005500	alpha-adaptin-like protein	59.999	LinJ07	LinJ07:18809-21694	79.319	1.105	18809	59.977	LinJ07	LinJ07:18809-21694	115.175	1.097	18809	60	LinJ07	LinJ07:18809-21694	111.986	1.165	18809	59.977	LinJ07	LinJ07:18809-21694	69.392	0.911	18809	59.997	LinJ07	LinJ07:18809-21694	101.141	1.009	18809
LINF_340039400	Alpha-keto-acid decarboxylase - putative	59.971	LinJ34	LinJ34:1450714-1452465	83.83	1.117	1450714	59.996	LinJ34	LinJ34:1450714-1452465	110.779	1.125	1450714	59.971	LinJ34	LinJ34:1450714-1452465	81.625	0.989	1450714	60	LinJ34	LinJ34:1450714-1452465	89.073	1.112	1450714	59.97	LinJ34	LinJ34:1450714-1452465	91.198	1.055	1450714
LINF_250017700	alpha-tubulin N-acetyltransferase - putative	60	LinJ25	LinJ25:452600-453340	84.843	1.103	452600	60	LinJ25	LinJ25:452600-453340	127.389	1.149	452600	60	LinJ25	LinJ25:452600-453340	83.215	0.954	452600	60	LinJ25	LinJ25:452600-453340	99.749	1.117	452600	60	LinJ25	LinJ25:452600-453340	105.858	1.086	452600
LINF_110014100	Alpha/beta hydrolase family - putative	60	LinJ11	LinJ11:325036-326454	81.004	1.067	325036	59.958	LinJ11	LinJ11:325036-326454	149.756	1.048	325036	60	LinJ11	LinJ11:325036-326454	84.355	0.972	325036	60	LinJ11	LinJ11:325036-326454	138.245	1.082	325036	59.92	LinJ11	LinJ11:325036-326454	98.085	0.927	325036
LINF_130016400	Alpha/beta hydrolase family - putative	59.986	LinJ13	LinJ13:399159-400370	79.719	1.056	399159	59.97	LinJ13	LinJ13:399159-400370	124.06	1.076	399159	60	LinJ13	LinJ13:399159-400370	80.514	0.886	399159	59.919	LinJ13	LinJ13:399159-400370	130.331	1.046	399159	59.988	LinJ13	LinJ13:399159-400370	126.751	1.083	399159
LINF_170012900	Alpha/beta hydrolase family - putative	60	LinJ17	LinJ17:330481-331449	80.28	1.071	330481	59.875	LinJ17	LinJ17:330481-331449	102.702	1.006	330481	60	LinJ17	LinJ17:330481-331449	85.085	0.947	330481	60	LinJ17	LinJ17:330481-331449	96.616	1.187	330481	59.98	LinJ17	LinJ17:330481-331449	101.055	1.05	330481
LINF_260020200	Alpha/beta hydrolase family - putative	60	LinJ26	LinJ26:544909-546114	119.285	1.089	544909	59.981	LinJ26	LinJ26:544909-546114	118.7	1.026	544909	59.978	LinJ26	LinJ26:544909-546114	76.426	0.824	544909	59.959	LinJ26	LinJ26:544909-546114	136.931	1.128	544909	59.873	LinJ26	LinJ26:544909-546114	136.037	0.954	544909
LINF_320014700	Alpha/beta hydrolase family - putative	59.96	LinJ32	LinJ32:338421-339263	76.372	0.953	338421	60	LinJ32	LinJ32:338421-339263	101.015	0.952	338421	60	LinJ32	LinJ32:338421-339263	80.422	0.934	338421	60	LinJ32	LinJ32:338421-339263	94.755	1.1	338421	59.995	LinJ32	LinJ32:338421-339263	92.449	1.007	338421
LINF_320041500	Alpha/beta hydrolase family - putative	59.994	LinJ32	LinJ32:1361836-1363650	91.682	1.145	1361836	59.978	LinJ32	LinJ32:1361836-1363650	107.773	1.023	1361836	60	LinJ32	LinJ32:1361836-1363650	91.567	1.061	1361836	60	LinJ32	LinJ32:1361836-1363650	89.513	1.052	1361836	59.983	LinJ32	LinJ32:1361836-1363650	99.55	1.088	1361836
LINF_340049000	Alpha/beta hydrolase family - putative	60	LinJ34	LinJ34:1756408-1757232	71.138	0.94	1756408	59.989	LinJ34	LinJ34:1756408-1757232	98.332	0.988	1756408	59.932	LinJ34	LinJ34:1756408-1757232	82.602	1.01	1756408	59.996	LinJ34	LinJ34:1756408-1757232	82.586	1.014	1756408	59.956	LinJ34	LinJ34:1756408-1757232	86.508	0.995	1756408
LINF_360056400	Alpha/beta hydrolase family - putative	59.95	LinJ36	LinJ36:1860409-1863387	82.858	1.023	1860409	59.992	LinJ36	LinJ36:1860409-1863387	111.014	1.077	1860409	60	LinJ36	LinJ36:1860409-1863387	80.776	0.982	1860409	59.919	LinJ36	LinJ36:1860409-1863387	87.343	0.998	1860409	59.968	LinJ36	LinJ36:1860409-1863387	90.817	1.02	1860409
LINF_300005100	Alpha/beta hydrolase family/alpha/beta hydrolase fold - putative	59.98	LinJ30	LinJ30:6371-7648	77.221	0.988	6371	60	LinJ30	LinJ30:6371-7648	105.431	1.005	6371	60	LinJ30	LinJ30:6371-7648	131.872	1.55	6371	59.972	LinJ30	LinJ30:6371-7648	72.44	0.846	6371	59.928	LinJ30	LinJ30:6371-7648	105.392	1.154	6371
LINF_230006500	Alpha/beta hydrolase family/alpha/beta hydrolase fold/Serine hydrolase - putative	59.973	LinJ23	LinJ23:43832-45064	187.657	1.014	43832	59.984	LinJ23	LinJ23:43832-45064	176.31	0.971	43832	59.979	LinJ23	LinJ23:43832-45064	109.612	1.218	43832	59.934	LinJ23	LinJ23:43832-45064	80.77	0.994	43832	59.989	LinJ23	LinJ23:43832-45064	111.774	0.98	43832
LINF_300009000	Alpha/beta hydrolase family/X-Pro dipeptidyl-peptidase (S15 family) - putative	59.992	LinJ30	LinJ30:133191-134681	91.747	1.16	133191	59.92	LinJ30	LinJ30:133191-134681	112.006	1.055	133191	60	LinJ30	LinJ30:133191-134681	92.11	1.082	133191	59.984	LinJ30	LinJ30:133191-134681	93.471	1.065	133191	59.93	LinJ30	LinJ30:133191-134681	103.926	1.128	133191
LINF_150008700	alpha/beta hydrolase fold/Alpha/beta hydrolase family/Carboxylesterase family - putative	58.448	LinJ15	LinJ15:128948-132010	79.45	1.008	128948	58.536	LinJ15	LinJ15:128948-132010	142.53	1.017	128948	57.458	LinJ15	LinJ15:128948-132010	86.386	1.035	128948	58.822	LinJ15	LinJ15:128948-132010	130.602	1.131	128948	58.499	LinJ15	LinJ15:128948-132010	118.282	1.081	128948
LINF_360053100	alternative oxidase - putative	59.985	LinJ36	LinJ36:1744541-1746001	85.471	1.053	1744541	59.979	LinJ36	LinJ36:1744541-1746001	107.213	1.038	1744541	60	LinJ36	LinJ36:1744541-1746001	88.717	1.081	1744541	59.934	LinJ36	LinJ36:1744541-1746001	92.716	1.055	1744541	60	LinJ36	LinJ36:1744541-1746001	95.713	1.073	1744541
LINF_300019700	ama1 protein - putative	51.403	LinJ30	LinJ30:488180-488707	129.231	1.662	488180	50.917	LinJ30	LinJ30:488180-488707	157.888	1.51	488180	52.268	LinJ30	LinJ30:488180-488707	132.192	1.548	488180	51.613	LinJ30	LinJ30:488180-488707	152.309	1.772	488180	45.175	LinJ30	LinJ30:488180-488707	146.195	1.604	488180
LINF_080011600	Amastin surface glycoprotein - putative	59.995	LinJ08	LinJ08:270039-270941	225.391	1.044	270039	59.981	LinJ08	LinJ08:270039-270941	148.523	1.044	270039	59.992	LinJ08	LinJ08:270039-270941	88.135	0.972	270039	59.994	LinJ08	LinJ08:270039-270941	141.418	1.183	270039	60	LinJ08	LinJ08:270039-270941	102.55	1.01	270039
LINF_080012100	Amastin surface glycoprotein - putative	2.727	LinJ08	LinJ08:300238-300840	355.101	1.682	300238	3.309	LinJ08	LinJ08:300238-300840	203.043	1.464	300238	1.036	LinJ08	LinJ08:300238-300840	149.771	1.627	300238	2.502	LinJ08	LinJ08:300238-300840	164.243	1.448	300238	0	LinJ08	LinJ08:300238-300840	0.03	0.045	300238
LINF_080012200	Amastin surface glycoprotein - putative	0	LinJ08	LinJ08:304863-305465	377.045	1.783	304863	0	LinJ08	LinJ08:304863-305465	206.126	1.485	304863	0	LinJ08	LinJ08:304863-305465	158.055	1.72	304863	0	LinJ08	LinJ08:304863-305465	158.239	1.398	304863	0	LinJ08	LinJ08:304863-305465	0.153	0.046	304863
LINF_080012300	Amastin surface glycoprotein - putative	0.05	LinJ08	LinJ08:309447-310049	356.841	1.69	309447	0.092	LinJ08	LinJ08:309447-310049	200.743	1.448	309447	0	LinJ08	LinJ08:309447-310049	145.483	1.578	309447	0.067	LinJ08	LinJ08:309447-310049	175.92	1.545	309447	0	LinJ08	LinJ08:309447-310049	0.374	0.048	309447
LINF_100007600	Amastin surface glycoprotein - putative	59.931	LinJ10	LinJ10:102688-104160	93.265	0.99	102688	59.967	LinJ10	LinJ10:102688-104160	109.611	0.968	102688	60	LinJ10	LinJ10:102688-104160	96.035	1.077	102688	59.978	LinJ10	LinJ10:102688-104160	83.855	1.025	102688	59.985	LinJ10	LinJ10:102688-104160	97.033	0.969	102688
LINF_100007700	Amastin surface glycoprotein - putative	60	LinJ10	LinJ10:108043-109299	93.431	1.021	108043	59.929	LinJ10	LinJ10:108043-109299	118.203	1.072	108043	60	LinJ10	LinJ10:108043-109299	101.672	1.126	108043	59.895	LinJ10	LinJ10:108043-109299	86.745	1.105	108043	59.964	LinJ10	LinJ10:108043-109299	94.416	0.962	108043
LINF_140010200	Amastin surface glycoprotein - putative	47.65	LinJ14	LinJ14:177532-178356	80.734	1.121	177532	49.52	LinJ14	LinJ14:177532-178356	110.047	1.088	177532	44.435	LinJ14	LinJ14:177532-178356	85.992	0.985	177532	47.865	LinJ14	LinJ14:177532-178356	85.574	1.074	177532	48.296	LinJ14	LinJ14:177532-178356	107.902	0.98	177532
LINF_270011400	Amastin surface glycoprotein - putative	60	LinJ27	LinJ27:249092-249721	77.808	1.084	249092	59.989	LinJ27	LinJ27:249092-249721	105.695	1.097	249092	60	LinJ27	LinJ27:249092-249721	87.135	1.038	249092	60	LinJ27	LinJ27:249092-249721	91.844	1.176	249092	59.924	LinJ27	LinJ27:249092-249721	94.127	1.092	249092
LINF_280017000	Amastin surface glycoprotein - putative	59.987	LinJ28	LinJ28:424143-425702	82.475	1.105	424143	59.999	LinJ28	LinJ28:424143-425702	115.693	1.145	424143	59.987	LinJ28	LinJ28:424143-425702	91.553	1.053	424143	59.99	LinJ28	LinJ28:424143-425702	102.212	1.238	424143	59.991	LinJ28	LinJ28:424143-425702	96.082	1.067	424143
LINF_280019700	Amastin surface glycoprotein - putative	59.954	LinJ28	LinJ28:517768-518796	88.634	1.156	517768	60	LinJ28	LinJ28:517768-518796	100.065	0.967	517768	60	LinJ28	LinJ28:517768-518796	87.215	1.02	517768	59.943	LinJ28	LinJ28:517768-518796	101.048	1.174	517768	60	LinJ28	LinJ28:517768-518796	93.526	1.02	517768
LINF_290019400	Amastin surface glycoprotein - putative	21.029	LinJ29	LinJ29:560916-561497	71.816	0.977	560916	23.176	LinJ29	LinJ29:560916-561497	98.253	0.899	560916	23.295	LinJ29	LinJ29:560916-561497	66.207	0.751	560916	20.504	LinJ29	LinJ29:560916-561497	108.886	0.962	560916	15.545	LinJ29	LinJ29:560916-561497	115.12	0.906	560916
LINF_290019500	Amastin surface glycoprotein - putative	25.823	LinJ29	LinJ29:573647-574264	62.893	0.861	573647	31.135	LinJ29	LinJ29:573647-574264	100.392	0.918	573647	26.525	LinJ29	LinJ29:573647-574264	72.099	0.823	573647	30.646	LinJ29	LinJ29:573647-574264	113.079	0.995	573647	26.206	LinJ29	LinJ29:573647-574264	111.076	0.876	573647
LINF_290019600	Amastin surface glycoprotein - putative	14.537	LinJ29	LinJ29:580050-580667	62.013	0.848	580050	15.4	LinJ29	LinJ29:580050-580667	101.948	0.932	580050	12.831	LinJ29	LinJ29:580050-580667	62.645	0.709	580050	14.165	LinJ29	LinJ29:580050-580667	118.72	1.04	580050	16.899	LinJ29	LinJ29:580050-580667	208.266	1.603	580050
LINF_310009800	Amastin surface glycoprotein - putative	59.991	LinJ31	LinJ31:152089-152688	135.568	0.933	152089	59.844	LinJ31	LinJ31:152089-152688	758.639	3.49	152089	60	LinJ31	LinJ31:152089-152688	173.175	0.995	152089	59.925	LinJ31	LinJ31:152089-152688	721.264	3.49	152089	54.243	LinJ31	LinJ31:152089-152688	1014.3	5.581	152089
LINF_340010400	Amastin surface glycoprotein - putative	20.785	LinJ34	LinJ34:200619-201269	75.672	1.017	200619	21.415	LinJ34	LinJ34:200619-201269	118.288	1.204	200619	16.895	LinJ34	LinJ34:200619-201269	92.203	1.115	200619	22.642	LinJ34	LinJ34:200619-201269	80.946	1.027	200619	23.875	LinJ34	LinJ34:200619-201269	128.38	1.482	200619
LINF_340010500	Amastin surface glycoprotein - putative	19.54	LinJ34	LinJ34:204202-204852	71.869	0.969	204202	22.831	LinJ34	LinJ34:204202-204852	111.251	1.136	204202	13.849	LinJ34	LinJ34:204202-204852	92.392	1.116	204202	20.121	LinJ34	LinJ34:204202-204852	91.231	1.152	204202	4.51	LinJ34	LinJ34:204202-204852	78.032	0.911	204202
LINF_340010600	Amastin surface glycoprotein - putative	59.941	LinJ34	LinJ34:207853-208407	74.951	1.006	207853	59.954	LinJ34	LinJ34:207853-208407	94.404	0.967	207853	60	LinJ34	LinJ34:207853-208407	73.543	0.883	207853	60	LinJ34	LinJ34:207853-208407	87.273	1.101	207853	51.475	LinJ34	LinJ34:207853-208407	51.278	0.605	207853
LINF_340015600	Amastin surface glycoprotein - putative	0.058	LinJ34	LinJ34:437101-437694	50.516	0.699	437101	0.088	LinJ34	LinJ34:437101-437694	61.874	0.658	437101	3.404	LinJ34	LinJ34:437101-437694	103.285	1.236	437101	0.09	LinJ34	LinJ34:437101-437694	59.649	0.801	437101	7.333	LinJ34	LinJ34:437101-437694	0.152	0.051	437101
LINF_340015700	Amastin surface glycoprotein - putative	4.495	LinJ34	LinJ34:441482-442075	64.138	0.876	441482	6.508	LinJ34	LinJ34:441482-442075	85.164	0.889	441482	2.241	LinJ34	LinJ34:441482-442075	102.931	1.231	441482	3.525	LinJ34	LinJ34:441482-442075	78.337	1.023	441482	0	LinJ34	LinJ34:441482-442075	0	0.049	441482
LINF_340023000	Amastin surface glycoprotein - putative	0	LinJ34	LinJ34:745977-746594	105.588	1.411	745977	0	LinJ34	LinJ34:745977-746594	141.963	1.453	745977	0	LinJ34	LinJ34:745977-746594	159.459	1.94	745977	0	LinJ34	LinJ34:745977-746594	131.786	1.659	745977	0	LinJ34	LinJ34:745977-746594	0	0.053	745977
LINF_340023100	Amastin surface glycoprotein - putative	0	LinJ34	LinJ34:749231-749848	114.964	1.532	749231	0.008	LinJ34	LinJ34:749231-749848	152.619	1.558	749231	0	LinJ34	LinJ34:749231-749848	144.718	1.756	749231	0	LinJ34	LinJ34:749231-749848	120.434	1.523	749231	0	LinJ34	LinJ34:749231-749848	0	0.053	749231
LINF_340023200	Amastin surface glycoprotein - putative	0	LinJ34	LinJ34:752488-753105	99.987	1.338	752488	0.193	LinJ34	LinJ34:752488-753105	144.047	1.473	752488	0	LinJ34	LinJ34:752488-753105	159.42	1.94	752488	0.206	LinJ34	LinJ34:752488-753105	124.395	1.571	752488	0	LinJ34	LinJ34:752488-753105	0.016	0.053	752488
LINF_340024000	Amastin surface glycoprotein - putative	57.715	LinJ34	LinJ34:800758-801339	91.52	1.217	800758	57.155	LinJ34	LinJ34:800758-801339	120.814	1.248	800758	56.705	LinJ34	LinJ34:800758-801339	111.475	1.356	800758	58.094	LinJ34	LinJ34:800758-801339	102.193	1.3	800758	52.664	LinJ34	LinJ34:800758-801339	105.699	1.263	800758
LINF_340024200	Amastin surface glycoprotein - putative	60	LinJ34	LinJ34:807556-808188	87.231	1.145	807556	60	LinJ34	LinJ34:807556-808188	104.435	1.092	807556	60	LinJ34	LinJ34:807556-808188	83.345	1.038	807556	60	LinJ34	LinJ34:807556-808188	84.261	1.074	807556	59.392	LinJ34	LinJ34:807556-808188	81.4	0.995	807556
LINF_340024700	Amastin surface glycoprotein - putative	1.688	LinJ34	LinJ34:821362-821562	90.03	1.216	821362	0	LinJ34	LinJ34:821362-821562	122.685	1.257	821362	0	LinJ34	LinJ34:821362-821562	91.835	1.093	821362	0	LinJ34	LinJ34:821362-821562	105.78	1.348	821362	0	LinJ34	LinJ34:821362-821562	0	0.04	821362
LINF_340034300	Amastin surface glycoprotein - putative	47.71	LinJ34	LinJ34:1240913-1241491	116.742	1.555	1240913	48.564	LinJ34	LinJ34:1240913-1241491	156.218	1.594	1240913	47.402	LinJ34	LinJ34:1240913-1241491	118.431	1.428	1240913	47.007	LinJ34	LinJ34:1240913-1241491	127.528	1.608	1240913	48.477	LinJ34	LinJ34:1240913-1241491	561.192	6.431	1240913
LINF_340034400	Amastin surface glycoprotein - putative	8.827	LinJ34	LinJ34:1246468-1247055	155.365	2.063	1246468	9.098	LinJ34	LinJ34:1246468-1247055	278.918	2.806	1246468	10.945	LinJ34	LinJ34:1246468-1247055	218.237	2.672	1246468	8.217	LinJ34	LinJ34:1246468-1247055	164.426	2.048	1246468	0	LinJ34	LinJ34:1246468-1247055	98.954	1.17	1246468
LINF_340034500	Amastin surface glycoprotein - putative	8.605	LinJ34	LinJ34:1252355-1252942	162.627	2.158	1252355	5.036	LinJ34	LinJ34:1252355-1252942	246.555	2.484	1252355	4.491	LinJ34	LinJ34:1252355-1252942	202.893	2.48	1252355	10.299	LinJ34	LinJ34:1252355-1252942	218.818	2.695	1252355	0.762	LinJ34	LinJ34:1252355-1252942	22.639	0.3	1252355
LINF_340034600	Amastin surface glycoprotein - putative	0.094	LinJ34	LinJ34:1258242-1258829	171.615	2.274	1258242	0.116	LinJ34	LinJ34:1258242-1258829	278.041	2.797	1258242	0	LinJ34	LinJ34:1258242-1258829	220.259	2.697	1258242	0.089	LinJ34	LinJ34:1258242-1258829	178.068	2.21	1258242	0	LinJ34	LinJ34:1258242-1258829	90.411	1.072	1258242
LINF_340034700	Amastin surface glycoprotein - putative	1.033	LinJ34	LinJ34:1264117-1264704	156.351	2.076	1264117	1.085	LinJ34	LinJ34:1264117-1264704	254.083	2.559	1264117	0.091	LinJ34	LinJ34:1264117-1264704	195.486	2.387	1264117	1.247	LinJ34	LinJ34:1264117-1264704	164.175	2.045	1264117	0	LinJ34	LinJ34:1264117-1264704	103.239	1.217	1264117
LINF_340034800	Amastin surface glycoprotein - putative	7.78	LinJ34	LinJ34:1269834-1270607	73.948	1.007	1269834	5.983	LinJ34	LinJ34:1269834-1270607	89.428	0.928	1269834	4.816	LinJ34	LinJ34:1269834-1270607	81.488	0.963	1269834	13.83	LinJ34	LinJ34:1269834-1270607	80.529	1.049	1269834	3.706	LinJ34	LinJ34:1269834-1270607	102.624	1.209	1269834
LINF_340034900	Amastin surface glycoprotein - putative	36.929	LinJ34	LinJ34:1275971-1276549	141.894	1.881	1275971	37.239	LinJ34	LinJ34:1275971-1276549	173.251	1.763	1275971	33.605	LinJ34	LinJ34:1275971-1276549	150.028	1.823	1275971	22.12	LinJ34	LinJ34:1275971-1276549	60.017	0.804	1275971	30.525	LinJ34	LinJ34:1275971-1276549	305.365	3.524	1275971
LINF_360050400	Amastin surface glycoprotein - putative	60	LinJ36	LinJ36:1614545-1615258	83.83	1.071	1614545	60	LinJ36	LinJ36:1614545-1615258	114.602	1.161	1614545	59.987	LinJ36	LinJ36:1614545-1615258	92.144	1.089	1614545	59.985	LinJ36	LinJ36:1614545-1615258	104.766	1.279	1614545	59.986	LinJ36	LinJ36:1614545-1615258	101.823	1.2	1614545
LINF_360050500	Amastin surface glycoprotein - putative	60	LinJ36	LinJ36:1618078-1618677	84.75	1.094	1618078	59.984	LinJ36	LinJ36:1618078-1618677	103.399	1.045	1618078	60	LinJ36	LinJ36:1618078-1618677	81.496	0.953	1618078	59.887	LinJ36	LinJ36:1618078-1618677	87.245	1.078	1618078	60	LinJ36	LinJ36:1618078-1618677	99.502	1.155	1618078
LINF_080011900	amastin-like protein	24.253	LinJ08	LinJ08:289983-290597	265.805	1.269	289983	22.113	LinJ08	LinJ08:289983-290597	166.757	1.204	289983	24.118	LinJ08	LinJ08:289983-290597	116.383	1.261	289983	20.936	LinJ08	LinJ08:289983-290597	113.902	1.019	289983	8.694	LinJ08	LinJ08:289983-290597	339.5	3.358	289983
LINF_080012000	amastin-like protein	47.288	LinJ08	LinJ08:295607-296212	229.684	1.105	295607	46.144	LinJ08	LinJ08:295607-296212	165.765	1.199	295607	47.696	LinJ08	LinJ08:295607-296212	92.341	0.986	295607	47.311	LinJ08	LinJ08:295607-296212	126.815	1.131	295607	22.048	LinJ08	LinJ08:295607-296212	122.739	1.238	295607
LINF_080012400	amastin-like protein	14.85	LinJ08	LinJ08:313960-314571	153.972	0.754	313960	13.845	LinJ08	LinJ08:313960-314571	107.087	0.787	313960	13.444	LinJ08	LinJ08:313960-314571	62.946	0.661	313960	18.124	LinJ08	LinJ08:313960-314571	131.552	1.165	313960	23.374	LinJ08	LinJ08:313960-314571	914.799	8.999	313960
LINF_080012800	amastin-like protein	1.729	LinJ08	LinJ08:327512-328093	202.735	0.982	327512	2.527	LinJ08	LinJ08:327512-328093	144.339	1.051	327512	2.249	LinJ08	LinJ08:327512-328093	68.153	0.711	327512	2.005	LinJ08	LinJ08:327512-328093	124.356	1.116	327512	1.55	LinJ08	LinJ08:327512-328093	183.535	1.839	327512
LINF_080012900	Amastin-like protein	59.377	LinJ08	LinJ08:337859-338386	220.658	1.064	337859	59.732	LinJ08	LinJ08:337859-338386	139.694	1.018	337859	59.558	LinJ08	LinJ08:337859-338386	97.567	1.042	337859	59.667	LinJ08	LinJ08:337859-338386	116.482	1.05	337859	47.032	LinJ08	LinJ08:337859-338386	119.693	1.212	337859
LINF_080012950	amastin-like protein	57.198	LinJ08	LinJ08:343034-343615	222.348	1.068	343034	58.204	LinJ08	LinJ08:343034-343615	151.494	1.105	343034	57.68	LinJ08	LinJ08:343034-343615	93.596	0.996	343034	58.082	LinJ08	LinJ08:343034-343615	115.833	1.048	343034	51.209	LinJ08	LinJ08:343034-343615	295.745	2.948	343034
LINF_280019800	amastin-like protein	59.97	LinJ28	LinJ28:522364-523986	85.143	1.119	522364	60	LinJ28	LinJ28:522364-523986	116.539	1.133	522364	60	LinJ28	LinJ28:522364-523986	91.236	1.065	522364	60	LinJ28	LinJ28:522364-523986	104.812	1.231	522364	59.99	LinJ28	LinJ28:522364-523986	100.539	1.103	522364
LINF_340015500	amastin-like protein	10.19	LinJ34	LinJ34:432678-433307	57.553	0.795	432678	9.576	LinJ34	LinJ34:432678-433307	62.935	0.665	432678	13.007	LinJ34	LinJ34:432678-433307	47.655	0.541	432678	8.908	LinJ34	LinJ34:432678-433307	58.89	0.79	432678	0	LinJ34	LinJ34:432678-433307	12.044	0.176	432678
LINF_340015800	amastin-like protein	1.12	LinJ34	LinJ34:445859-446494	108.501	1.456	445859	1.3	LinJ34	LinJ34:445859-446494	119.548	1.226	445859	0.665	LinJ34	LinJ34:445859-446494	68.12	0.796	445859	1.606	LinJ34	LinJ34:445859-446494	93.695	1.204	445859	0.776	LinJ34	LinJ34:445859-446494	47.466	0.579	445859
LINF_340015900	amastin-like protein	1.076	LinJ34	LinJ34:450278-450913	104.822	1.409	450278	1.514	LinJ34	LinJ34:450278-450913	127.518	1.305	450278	0.538	LinJ34	LinJ34:450278-450913	51.822	0.593	450278	2.402	LinJ34	LinJ34:450278-450913	114.485	1.452	450278	0	LinJ34	LinJ34:450278-450913	39.795	0.492	450278
LINF_340016000	amastin-like protein	59.998	LinJ34	LinJ34:454614-455225	82.35	1.109	454614	59.99	LinJ34	LinJ34:454614-455225	99.331	1.031	454614	59.994	LinJ34	LinJ34:454614-455225	95.061	1.135	454614	60	LinJ34	LinJ34:454614-455225	102.442	1.309	454614	59.986	LinJ34	LinJ34:454614-455225	97.192	1.157	454614
LINF_340016100	amastin-like protein	60	LinJ34	LinJ34:461742-462323	93.516	1.252	461742	60	LinJ34	LinJ34:461742-462323	103.294	1.071	461742	60	LinJ34	LinJ34:461742-462323	77.764	0.921	461742	60	LinJ34	LinJ34:461742-462323	98.265	1.259	461742	60	LinJ34	LinJ34:461742-462323	96.494	1.151	461742
LINF_340015400	amastin-like surface protein - putative	56.99	LinJ34	LinJ34:423898-424494	95.738	1.283	423898	57.486	LinJ34	LinJ34:423898-424494	102.451	1.061	423898	58.204	LinJ34	LinJ34:423898-424494	70.777	0.832	423898	56.91	LinJ34	LinJ34:423898-424494	102.678	1.312	423898	56.257	LinJ34	LinJ34:423898-424494	187.161	2.179	423898
LINF_340017500	amastin-like surface protein - putative	59.924	LinJ34	LinJ34:515350-515943	87.639	1.186	515350	59.89	LinJ34	LinJ34:515350-515943	100.673	1.038	515350	59.823	LinJ34	LinJ34:515350-515943	74.071	0.871	515350	59.853	LinJ34	LinJ34:515350-515943	85.253	1.103	515350	58.529	LinJ34	LinJ34:515350-515943	266.521	3.068	515350
LINF_340022900	amastin-like surface protein - putative	59.961	LinJ34	LinJ34:742808-743587	79.795	1.08	742808	59.871	LinJ34	LinJ34:742808-743587	95.223	0.988	742808	60	LinJ34	LinJ34:742808-743587	73.6	0.864	742808	60	LinJ34	LinJ34:742808-743587	90.388	1.167	742808	59.925	LinJ34	LinJ34:742808-743587	98.425	1.165	742808
LINF_340023300	amastin-like surface protein - putative	0.228	LinJ34	LinJ34:767658-768239	133.454	1.754	767658	0.329	LinJ34	LinJ34:767658-768239	144.534	1.486	767658	0	LinJ34	LinJ34:767658-768239	149.091	1.841	767658	0.189	LinJ34	LinJ34:767658-768239	144.513	1.798	767658	0	LinJ34	LinJ34:767658-768239	30.556	0.414	767658
LINF_340023400	amastin-like surface protein - putative	0.007	LinJ34	LinJ34:770989-771570	128.893	1.694	770989	0.04	LinJ34	LinJ34:770989-771570	143.842	1.479	770989	0	LinJ34	LinJ34:770989-771570	170.129	2.104	770989	0.101	LinJ34	LinJ34:770989-771570	131.349	1.641	770989	0	LinJ34	LinJ34:770989-771570	29.83	0.406	770989
LINF_340023500	amastin-like surface protein - putative	0	LinJ34	LinJ34:784097-784678	146.198	1.919	784097	0	LinJ34	LinJ34:784097-784678	173.129	1.769	784097	0	LinJ34	LinJ34:784097-784678	177.867	2.201	784097	0	LinJ34	LinJ34:784097-784678	165.401	2.047	784097	0	LinJ34	LinJ34:784097-784678	39.048	0.51	784097
LINF_340023600	amastin-like surface protein - putative	0	LinJ34	LinJ34:787428-788009	159.78	2.096	787428	0	LinJ34	LinJ34:787428-788009	176.329	1.801	787428	0	LinJ34	LinJ34:787428-788009	180.473	2.234	787428	0	LinJ34	LinJ34:787428-788009	181.52	2.239	787428	0	LinJ34	LinJ34:787428-788009	33.59	0.448	787428
LINF_340023700	amastin-like surface protein - putative	0	LinJ34	LinJ34:790760-791341	143.081	1.879	790760	0	LinJ34	LinJ34:790760-791341	169.976	1.738	790760	0	LinJ34	LinJ34:790760-791341	178.422	2.208	790760	0	LinJ34	LinJ34:790760-791341	162.182	2.008	790760	0	LinJ34	LinJ34:790760-791341	36.959	0.487	790760
LINF_340023800	amastin-like surface protein - putative	5.145	LinJ34	LinJ34:794094-794675	131.744	1.73	794094	0.04	LinJ34	LinJ34:794094-794675	120.048	1.244	794094	5.431	LinJ34	LinJ34:794094-794675	147.546	1.825	794094	0.108	LinJ34	LinJ34:794094-794675	107.258	1.353	794094	0	LinJ34	LinJ34:794094-794675	31.573	0.426	794094
LINF_340023900	amastin-like surface protein - putative	3.494	LinJ34	LinJ34:797426-798007	143.189	1.88	797426	2.832	LinJ34	LinJ34:797426-798007	185.107	1.887	797426	1.841	LinJ34	LinJ34:797426-798007	166.649	2.061	797426	3.537	LinJ34	LinJ34:797426-798007	165.79	2.051	797426	0.049	LinJ34	LinJ34:797426-798007	34.916	0.463	797426
LINF_340024300	amastin-like surface protein - putative	0.402	LinJ34	LinJ34:810306-810884	115.199	1.536	810306	0.652	LinJ34	LinJ34:810306-810884	137.021	1.404	810306	0.07	LinJ34	LinJ34:810306-810884	134.467	1.628	810306	0.776	LinJ34	LinJ34:810306-810884	126.318	1.594	810306	0.435	LinJ34	LinJ34:810306-810884	102.074	1.213	810306
LINF_340024400	amastin-like surface protein - putative	0.513	LinJ34	LinJ34:813060-813638	116.87	1.557	813060	0.784	LinJ34	LinJ34:813060-813638	149.557	1.528	813060	0.078	LinJ34	LinJ34:813060-813638	130.524	1.579	813060	0.567	LinJ34	LinJ34:813060-813638	122.272	1.545	813060	0	LinJ34	LinJ34:813060-813638	99.493	1.183	813060
LINF_340024500	amastin-like surface protein - putative	0	LinJ34	LinJ34:815827-816405	107.095	1.435	815827	0	LinJ34	LinJ34:815827-816405	103.82	1.073	815827	0	LinJ34	LinJ34:815827-816405	99.562	1.189	815827	0	LinJ34	LinJ34:815827-816405	116.408	1.477	815827	0	LinJ34	LinJ34:815827-816405	0.32	0.051	815827
LINF_340024600	amastin-like surface protein - putative	0	LinJ34	LinJ34:818594-819172	100.652	1.351	818594	0	LinJ34	LinJ34:818594-819172	94.285	0.979	818594	0	LinJ34	LinJ34:818594-819172	95.46	1.137	818594	0	LinJ34	LinJ34:818594-819172	109.078	1.389	818594	0	LinJ34	LinJ34:818594-819172	0.194	0.05	818594
LINF_340024800	amastin-like surface protein - putative	3.407	LinJ34	LinJ34:824128-824706	100.332	1.347	824128	2.412	LinJ34	LinJ34:824128-824706	123.69	1.27	824128	1.088	LinJ34	LinJ34:824128-824706	97.35	1.161	824128	2.313	LinJ34	LinJ34:824128-824706	115.929	1.471	824128	3.333	LinJ34	LinJ34:824128-824706	0.189	0.05	824128
LINF_240017700	amastin-like surface protein-like protein	38.905	LinJ24	LinJ24:455165-455725	75.398	0.957	455165	41.444	LinJ24	LinJ24:455165-455725	139.655	1.051	455165	34.041	LinJ24	LinJ24:455165-455725	96.898	1.159	455165	42.211	LinJ24	LinJ24:455165-455725	106.95	1.159	455165	40.304	LinJ24	LinJ24:455165-455725	96.912	0.965	455165
LINF_240017800	amastin-like surface protein-like protein	60	LinJ24	LinJ24:458630-459148	86.641	1.164	458630	59.891	LinJ24	LinJ24:458630-459148	111.923	0.915	458630	60	LinJ24	LinJ24:458630-459148	76.593	0.818	458630	59.941	LinJ24	LinJ24:458630-459148	80.037	0.999	458630	60	LinJ24	LinJ24:458630-459148	93.51	1.007	458630
LINF_240017900	amastin-like surface protein-like protein	59.889	LinJ24	LinJ24:461113-461637	86.174	1.146	461113	59.964	LinJ24	LinJ24:461113-461637	126.387	1.032	461113	60	LinJ24	LinJ24:461113-461637	82.244	0.9	461113	60	LinJ24	LinJ24:461113-461637	87.057	1.072	461113	59.955	LinJ24	LinJ24:461113-461637	91.492	0.997	461113
LINF_240018000	amastin-like surface protein-like protein	42.435	LinJ24	LinJ24:465620-466180	90.941	1.16	465620	41.886	LinJ24	LinJ24:465620-466180	138.82	1.044	465620	36.445	LinJ24	LinJ24:465620-466180	80.891	0.983	465620	41.837	LinJ24	LinJ24:465620-466180	92.911	0.998	465620	42.161	LinJ24	LinJ24:465620-466180	105.171	1.049	465620
LINF_300014300	amastin-like surface protein-like protein	59.888	LinJ30	LinJ30:278551-279219	91.244	1.2	278551	60	LinJ30	LinJ30:278551-279219	101.265	0.994	278551	59.998	LinJ30	LinJ30:278551-279219	88.997	1.012	278551	60	LinJ30	LinJ30:278551-279219	98.528	1.199	278551	60	LinJ30	LinJ30:278551-279219	101.097	1.13	278551
LINF_160019400	Amidase - putative	59.977	LinJ16	LinJ16:548869-550668	73.603	0.941	548869	59.943	LinJ16	LinJ16:548869-550668	113.496	1.031	548869	60	LinJ16	LinJ16:548869-550668	89.111	1.005	548869	59.968	LinJ16	LinJ16:548869-550668	115.026	1.024	548869	59.946	LinJ16	LinJ16:548869-550668	150.662	1.007	548869
LINF_080017500	Amidinotransferase - putative	59.948	LinJ08	LinJ08:501561-502421	419.192	1.926	501561	59.985	LinJ08	LinJ08:501561-502421	301.587	2.098	501561	60	LinJ08	LinJ08:501561-502421	213.287	2.387	501561	59.927	LinJ08	LinJ08:501561-502421	315.657	2.597	501561	59.889	LinJ08	LinJ08:501561-502421	202.802	1.979	501561
LINF_340041600	amidinotransferase - putative	60	LinJ34	LinJ34:1525770-1526846	84.03	1.117	1525770	59.914	LinJ34	LinJ34:1525770-1526846	103.598	1.048	1525770	59.983	LinJ34	LinJ34:1525770-1526846	84.38	1.028	1525770	60	LinJ34	LinJ34:1525770-1526846	93.16	1.152	1525770	59.925	LinJ34	LinJ34:1525770-1526846	93.863	1.082	1525770
LINF_200022000	amidohydrolase - putative	52.076	LinJ20	LinJ20:712898-714103	108.19	0.962	712898	49.421	LinJ20	LinJ20:712898-714103	248.637	1.598	712898	48.361	LinJ20	LinJ20:712898-714103	140.834	1.455	712898	50.155	LinJ20	LinJ20:712898-714103	135.155	1.087	712898	50.483	LinJ20	LinJ20:712898-714103	191.327	1.297	712898
LINF_200022100	amidohydrolase - putative	33.836	LinJ20	LinJ20:715186-716376	118.549	1.03	715186	32.176	LinJ20	LinJ20:715186-716376	243.929	1.547	715186	28.162	LinJ20	LinJ20:715186-716376	137.102	1.438	715186	33.226	LinJ20	LinJ20:715186-716376	114.864	0.881	715186	32.527	LinJ20	LinJ20:715186-716376	234.287	1.571	715186
LINF_200022200	amidohydrolase - putative	32.326	LinJ20	LinJ20:718212-719396	102.378	0.907	718212	19.25	LinJ20	LinJ20:718212-719396	191.079	1.219	718212	29.774	LinJ20	LinJ20:718212-719396	148.09	1.535	718212	22.087	LinJ20	LinJ20:718212-719396	92.096	0.726	718212	26.625	LinJ20	LinJ20:718212-719396	224.798	1.518	718212
LINF_300019400	amidohydrolase - putative	60	LinJ30	LinJ30:477180-478505	89.52	1.153	477180	59.97	LinJ30	LinJ30:477180-478505	105.392	1.011	477180	60	LinJ30	LinJ30:477180-478505	86.647	1.008	477180	59.958	LinJ30	LinJ30:477180-478505	104.665	1.223	477180	59.996	LinJ30	LinJ30:477180-478505	98.5	1.083	477180
LINF_310017600	amidohydrolase - putative	49.498	LinJ31	LinJ31:456722-457939	184.332	1.201	456722	50.703	LinJ31	LinJ31:456722-457939	218.15	0.987	456722	48.157	LinJ31	LinJ31:456722-457939	168.498	1.008	456722	50.456	LinJ31	LinJ31:456722-457939	215.131	1.013	456722	49.495	LinJ31	LinJ31:456722-457939	203.1	1.106	456722
LINF_310017700	amidohydrolase - putative	50.454	LinJ31	LinJ31:460039-461256	174.856	1.139	460039	51.015	LinJ31	LinJ31:460039-461256	226.302	1.022	460039	47.713	LinJ31	LinJ31:460039-461256	167.348	1.002	460039	50.336	LinJ31	LinJ31:460039-461256	228.514	1.073	460039	50.3	LinJ31	LinJ31:460039-461256	192.756	1.048	460039
LINF_030014400	Amidohydrolase/Amidohydrolase family - putative	60	LinJ03	LinJ03:376432-378525	82.955	1.086	376432	59.967	LinJ03	LinJ03:376432-378525	120.762	1.084	376432	59.972	LinJ03	LinJ03:376432-378525	102.301	1.103	376432	59.988	LinJ03	LinJ03:376432-378525	84.598	0.97	376432	59.958	LinJ03	LinJ03:376432-378525	104.908	1.027	376432
LINF_310025300	amino acid permease	25.574	LinJ31	LinJ31:888781-890544	179.748	1.174	888781	24.712	LinJ31	LinJ31:888781-890544	192.179	0.873	888781	25.117	LinJ31	LinJ31:888781-890544	149.462	0.89	888781	25.84	LinJ31	LinJ31:888781-890544	224.129	1.062	888781	23.575	LinJ31	LinJ31:888781-890544	139.07	0.759	888781
LINF_310025550	amino acid permease	20.573	LinJ31	LinJ31:899165-900982	201.217	1.313	899165	21.927	LinJ31	LinJ31:899165-900982	250.914	1.138	899165	18.371	LinJ31	LinJ31:899165-900982	164.048	0.98	899165	21.056	LinJ31	LinJ31:899165-900982	255.228	1.206	899165	7.199	LinJ31	LinJ31:899165-900982	198.377	1.082	899165
LINF_310025600	amino acid permease	16.583	LinJ31	LinJ31:905953-907770	192.865	1.257	905953	17.119	LinJ31	LinJ31:905953-907770	243.7	1.102	905953	15.06	LinJ31	LinJ31:905953-907770	156.33	0.935	905953	16.641	LinJ31	LinJ31:905953-907770	256.365	1.207	905953	15.043	LinJ31	LinJ31:905953-907770	240.812	1.312	905953
LINF_140008200	amino acid permease - putative	60	LinJ14	LinJ14:89989-92400	79.711	1.104	89989	59.984	LinJ14	LinJ14:89989-92400	97.243	0.958	89989	60	LinJ14	LinJ14:89989-92400	84.154	0.966	89989	59.991	LinJ14	LinJ14:89989-92400	80.347	1.002	89989	59.982	LinJ14	LinJ14:89989-92400	124.726	1.13	89989
LINF_220007200	amino acid permease - putative	60	LinJ22	LinJ22:94543-96000	66.257	0.94	94543	59.974	LinJ22	LinJ22:94543-96000	130.123	1.055	94543	60	LinJ22	LinJ22:94543-96000	93.073	1.075	94543	59.998	LinJ22	LinJ22:94543-96000	77.348	1.045	94543	59.985	LinJ22	LinJ22:94543-96000	90.38	1.023	94543
LINF_310025250	amino acid permease - putative	32.466	LinJ31	LinJ31:881995-883812	203.344	1.327	881995	32.895	LinJ31	LinJ31:881995-883812	218.753	0.992	881995	31.758	LinJ31	LinJ31:881995-883812	177.489	1.061	881995	33.103	LinJ31	LinJ31:881995-883812	253.326	1.197	881995	35.021	LinJ31	LinJ31:881995-883812	225.229	1.229	881995
LINF_350049900	amino acid permease - putative	59.99	LinJ35	LinJ35:1703968-1705521	74.673	0.916	1703968	59.994	LinJ35	LinJ35:1703968-1705521	109.531	1.06	1703968	60	LinJ35	LinJ35:1703968-1705521	75.415	0.901	1703968	59.954	LinJ35	LinJ35:1703968-1705521	91.988	1.037	1703968	59.973	LinJ35	LinJ35:1703968-1705521	126.533	0.969	1703968
LINF_350059100	amino acid permease - putative	60	LinJ35	LinJ35:1985676-1986908	69.036	0.865	1985676	60	LinJ35	LinJ35:1985676-1986908	94.408	0.936	1985676	59.974	LinJ35	LinJ35:1985676-1986908	104.081	1.229	1985676	59.977	LinJ35	LinJ35:1985676-1986908	59.177	0.727	1985676	59.974	LinJ35	LinJ35:1985676-1986908	116.338	0.923	1985676
LINF_350059200	amino acid permease - putative	59.919	LinJ35	LinJ35:1989721-1990938	65.206	0.82	1989721	59.783	LinJ35	LinJ35:1989721-1990938	95.604	0.947	1989721	59.95	LinJ35	LinJ35:1989721-1990938	103.469	1.222	1989721	59.994	LinJ35	LinJ35:1989721-1990938	67.645	0.818	1989721	59.948	LinJ35	LinJ35:1989721-1990938	122.801	0.971	1989721
LINF_100013850	amino acid permease 24 - putative	9.544	LinJ10	LinJ10:371652-373118	116.512	1.276	371652	10.582	LinJ10	LinJ10:371652-373118	66.997	0.627	371652	6.356	LinJ10	LinJ10:371652-373118	102.581	1.126	371652	10.758	LinJ10	LinJ10:371652-373118	51.757	0.698	371652	7.365	LinJ10	LinJ10:371652-373118	165.645	1.681	371652
LINF_100013900	amino acid permease 24 - putative	3.083	LinJ10	LinJ10:374405-375871	100.387	1.104	374405	2.385	LinJ10	LinJ10:374405-375871	60.783	0.572	374405	1.419	LinJ10	LinJ10:374405-375871	91.73	1.003	374405	1.892	LinJ10	LinJ10:374405-375871	44.123	0.605	374405	7.562	LinJ10	LinJ10:374405-375871	159.925	1.624	374405
LINF_310014500	amino acid permease 3	20.087	LinJ31	LinJ31:326837-328279	167.424	1.14	326837	20.141	LinJ31	LinJ31:326837-328279	213.889	1.011	326837	17.79	LinJ31	LinJ31:326837-328279	156.884	0.903	326837	20.392	LinJ31	LinJ31:326837-328279	210.794	1.074	326837	19.99	LinJ31	LinJ31:326837-328279	234.596	1.313	326837
LINF_310014600	amino acid permease 3	20.913	LinJ31	LinJ31:333749-335191	156.497	1.068	333749	19.538	LinJ31	LinJ31:333749-335191	209.117	0.989	333749	15.945	LinJ31	LinJ31:333749-335191	157.263	0.906	333749	19.042	LinJ31	LinJ31:333749-335191	211.61	1.077	333749	15.879	LinJ31	LinJ31:333749-335191	127.059	0.725	333749
LINF_360080200	amino acid permease aap11ld-like protein	59.985	LinJ36	LinJ36:2693168-2694598	78.443	1.014	2693168	59.945	LinJ36	LinJ36:2693168-2694598	111.399	1.121	2693168	59.981	LinJ36	LinJ36:2693168-2694598	99.62	1.181	2693168	60	LinJ36	LinJ36:2693168-2694598	78.348	0.971	2693168	59.998	LinJ36	LinJ36:2693168-2694598	87.24	1.013	2693168
LINF_330022500	amino acid permease-like protein	60	LinJ33	LinJ33:586708-588174	95.137	1.236	586708	59.973	LinJ33	LinJ33:586708-588174	110.619	1.048	586708	59.987	LinJ33	LinJ33:586708-588174	84.344	0.973	586708	59.933	LinJ33	LinJ33:586708-588174	134.149	1.146	586708	59.997	LinJ33	LinJ33:586708-588174	182.102	1.139	586708
LINF_360009500	amino acid permease-like protein	60	LinJ36	LinJ36:124022-125506	74.454	0.946	124022	60	LinJ36	LinJ36:124022-125506	101.054	1.007	124022	60	LinJ36	LinJ36:124022-125506	81.53	0.978	124022	59.977	LinJ36	LinJ36:124022-125506	88.143	1.048	124022	59.962	LinJ36	LinJ36:124022-125506	87.629	1.002	124022
LINF_110010900	amino acid permease/transporter - putative	59.955	LinJ11	LinJ11:181418-182818	73.541	1.037	181418	59.898	LinJ11	LinJ11:181418-182818	143.41	1.077	181418	59.993	LinJ11	LinJ11:181418-182818	85.694	0.907	181418	59.998	LinJ11	LinJ11:181418-182818	123.971	1.107	181418	59.942	LinJ11	LinJ11:181418-182818	103.733	1.055	181418
LINF_270012800	amino acid transporter - putative	36.874	LinJ27	LinJ27:297125-298732	77.647	1.07	297125	35.612	LinJ27	LinJ27:297125-298732	118.284	1.216	297125	31.677	LinJ27	LinJ27:297125-298732	113.051	1.375	297125	35.95	LinJ27	LinJ27:297125-298732	101.97	1.278	297125	32.499	LinJ27	LinJ27:297125-298732	125.148	1.43	297125
LINF_270022600	amino acid transporter - putative	15.083	LinJ27	LinJ27:711294-712739	67.194	0.892	711294	14.669	LinJ27	LinJ27:711294-712739	90.683	0.901	711294	16.787	LinJ27	LinJ27:711294-712739	78.709	0.971	711294	16.001	LinJ27	LinJ27:711294-712739	77.218	0.916	711294	19.243	LinJ27	LinJ27:711294-712739	109.897	1.231	711294
LINF_270022800	amino acid transporter - putative	24.623	LinJ27	LinJ27:721105-722877	97.447	1.297	721105	24.066	LinJ27	LinJ27:721105-722877	127.867	1.275	721105	20.81	LinJ27	LinJ27:721105-722877	96.212	1.189	721105	25.004	LinJ27	LinJ27:721105-722877	121.945	1.453	721105	20.324	LinJ27	LinJ27:721105-722877	86.63	0.971	721105
LINF_310008500	amino acid transporter - putative	39.107	LinJ31	LinJ31:90690-92297	139.875	0.954	90690	39.115	LinJ31	LinJ31:90690-92297	202.355	0.956	90690	37.687	LinJ31	LinJ31:90690-92297	169.256	0.984	90690	39.708	LinJ31	LinJ31:90690-92297	184.666	0.943	90690	36.479	LinJ31	LinJ31:90690-92297	141.431	0.799	90690
LINF_360054100	amino acid transporter - putative	59.988	LinJ36	LinJ36:1771975-1774344	92.314	1.156	1771975	59.933	LinJ36	LinJ36:1771975-1774344	106.552	1.049	1771975	60	LinJ36	LinJ36:1771975-1774344	90.608	1.096	1771975	59.975	LinJ36	LinJ36:1771975-1774344	99.943	1.166	1771975	59.955	LinJ36	LinJ36:1771975-1774344	92.689	1.053	1771975
LINF_070018400	amino acid transporter 19 - putative	59.965	LinJ07	LinJ07:585338-586813	67.825	0.942	585338	59.988	LinJ07	LinJ07:585338-586813	112.593	1.068	585338	60	LinJ07	LinJ07:585338-586813	110.321	1.159	585338	59.954	LinJ07	LinJ07:585338-586813	59.598	0.778	585338	59.963	LinJ07	LinJ07:585338-586813	95.658	0.945	585338
LINF_270012700	amino acid transporter aATP11 - putative	29.13	LinJ27	LinJ27:291004-292506	87.861	1.198	291004	28.348	LinJ27	LinJ27:291004-292506	119.706	1.22	291004	24.13	LinJ27	LinJ27:291004-292506	110.775	1.357	291004	27.91	LinJ27	LinJ27:291004-292506	111.344	1.369	291004	27.485	LinJ27	LinJ27:291004-292506	135.626	1.54	291004
LINF_310008600	amino acid transporter aATP11 - putative	22.359	LinJ31	LinJ31:95376-96878	136.101	0.917	95376	22.427	LinJ31	LinJ31:95376-96878	192.96	0.904	95376	18.111	LinJ31	LinJ31:95376-96878	176.497	1.04	95376	21.268	LinJ31	LinJ31:95376-96878	177.628	0.887	95376	21.597	LinJ31	LinJ31:95376-96878	149.218	0.834	95376
LINF_310008700	amino acid transporter aATP11 - putative	18.999	LinJ31	LinJ31:102773-104176	135.859	0.914	102773	18.505	LinJ31	LinJ31:102773-104176	196.642	0.918	102773	15.145	LinJ31	LinJ31:102773-104176	177.544	1.048	102773	18.131	LinJ31	LinJ31:102773-104176	190.224	0.941	102773	18.842	LinJ31	LinJ31:102773-104176	161.484	0.899	102773
LINF_310008800	amino acid transporter aATP11 - putative	60	LinJ31	LinJ31:107842-109377	146.226	0.988	107842	59.981	LinJ31	LinJ31:107842-109377	206.034	0.969	107842	60	LinJ31	LinJ31:107842-109377	193.77	1.138	107842	59.958	LinJ31	LinJ31:107842-109377	207.723	1.04	107842	59.927	LinJ31	LinJ31:107842-109377	181.378	1.013	107842
LINF_310011100	amino acid transporter aATP11 - putative	59.983	LinJ31	LinJ31:201501-202919	147.511	1.011	201501	60	LinJ31	LinJ31:201501-202919	234.566	1.107	201501	60	LinJ31	LinJ31:201501-202919	172.343	0.992	201501	59.999	LinJ31	LinJ31:201501-202919	226.357	1.153	201501	59.95	LinJ31	LinJ31:201501-202919	191.733	1.084	201501
LINF_310011400	amino acid transporter aATP11 - putative	59.967	LinJ31	LinJ31:208161-209690	144.733	0.993	208161	59.512	LinJ31	LinJ31:208161-209690	218.795	1.036	208161	59.992	LinJ31	LinJ31:208161-209690	161.207	0.922	208161	59.555	LinJ31	LinJ31:208161-209690	208.438	1.071	208161	59.784	LinJ31	LinJ31:208161-209690	185.184	1.051	208161
LINF_310011500	amino acid transporter aATP11 - putative	59.987	LinJ31	LinJ31:212300-213925	153.228	1.036	212300	59.962	LinJ31	LinJ31:212300-213925	228.919	1.074	212300	59.981	LinJ31	LinJ31:212300-213925	178.08	1.041	212300	59.997	LinJ31	LinJ31:212300-213925	213.279	1.07	212300	59.917	LinJ31	LinJ31:212300-213925	190.95	1.067	212300
LINF_030012100	Aminoacyl-tRNA editing domain containing protein - putative	60	LinJ03	LinJ03:279569-280255	78.573	1.015	279569	59.902	LinJ03	LinJ03:279569-280255	106.93	0.949	279569	59.986	LinJ03	LinJ03:279569-280255	58.901	0.73	279569	60	LinJ03	LinJ03:279569-280255	95.216	1.076	279569	59.997	LinJ03	LinJ03:279569-280255	108.612	1.075	279569
LINF_210016600	Aminoacyl-tRNA editing domain containing protein - putative	59.987	LinJ21	LinJ21:382733-383545	85.674	1.12	382733	59.944	LinJ21	LinJ21:382733-383545	115.926	1.05	382733	60	LinJ21	LinJ21:382733-383545	79.13	0.901	382733	60	LinJ21	LinJ21:382733-383545	102.698	1.165	382733	59.884	LinJ21	LinJ21:382733-383545	101.158	1.032	382733
LINF_360046900	aminomethyltransferase - mitochondrial - putative	20.055	LinJ36	LinJ36:1488612-1489745	88.051	1.096	1488612	22.444	LinJ36	LinJ36:1488612-1489745	100.386	0.983	1488612	19.627	LinJ36	LinJ36:1488612-1489745	77.548	0.938	1488612	22.951	LinJ36	LinJ36:1488612-1489745	94.319	1.091	1488612	23.27	LinJ36	LinJ36:1488612-1489745	99.177	1.122	1488612
LINF_360047000	aminomethyltransferase - mitochondrial - putative	21.073	LinJ36	LinJ36:1494059-1495192	88.976	1.106	1494059	23.926	LinJ36	LinJ36:1494059-1495192	108.528	1.061	1494059	16.18	LinJ36	LinJ36:1494059-1495192	91.074	1.106	1494059	24.197	LinJ36	LinJ36:1494059-1495192	92.034	1.063	1494059	21.837	LinJ36	LinJ36:1494059-1495192	96.88	1.094	1494059
LINF_240023400	Aminomethyltransferase folate-binding domain/Glycine cleavage T-protein C-terminal barrel domain containing protein - putative	59.994	LinJ24	LinJ24:675323-676495	78.079	1.01	675323	59.959	LinJ24	LinJ24:675323-676495	137.356	1.058	675323	60	LinJ24	LinJ24:675323-676495	91.771	1.031	675323	59.976	LinJ24	LinJ24:675323-676495	93.791	1.061	675323	59.984	LinJ24	LinJ24:675323-676495	100.902	1.025	675323
LINF_110011900	aminopeptidase - putative	24.504	LinJ11	LinJ11:233620-234474	77.254	1.026	233620	25.564	LinJ11	LinJ11:233620-234474	164.307	1.16	233620	19.277	LinJ11	LinJ11:233620-234474	96.499	1.084	233620	26.702	LinJ11	LinJ11:233620-234474	152.114	1.213	233620	25.07	LinJ11	LinJ11:233620-234474	125.059	1.196	233620
LINF_110012000	aminopeptidase - putative	38.571	LinJ11	LinJ11:236852-238459	83.938	1.104	236852	39.404	LinJ11	LinJ11:236852-238459	151.977	1.065	236852	37.341	LinJ11	LinJ11:236852-238459	89.207	1.02	236852	40.036	LinJ11	LinJ11:236852-238459	163.535	1.291	236852	39.4	LinJ11	LinJ11:236852-238459	119.638	1.137	236852
LINF_310030800	aminopeptidase - putative	59.997	LinJ31	LinJ31:1164959-1166824	165.675	1.079	1164959	59.99	LinJ31	LinJ31:1164959-1166824	237.546	1.074	1164959	60	LinJ31	LinJ31:1164959-1166824	172.379	1.032	1164959	59.966	LinJ31	LinJ31:1164959-1166824	234.94	1.105	1164959	59.966	LinJ31	LinJ31:1164959-1166824	207.843	1.132	1164959
LINF_350028800	aminopeptidase P - putative	60	LinJ35	LinJ35:889740-891194	91.476	1.09	889740	60	LinJ35	LinJ35:889740-891194	117.594	1.11	889740	60	LinJ35	LinJ35:889740-891194	84.532	1.027	889740	60	LinJ35	LinJ35:889740-891194	101.892	1.104	889740	59.953	LinJ35	LinJ35:889740-891194	141.913	1.068	889740
LINF_020005300	aminopeptidase P1 - putative	26.991	LinJ02	LinJ02:10679-12538	74.113	1.045	10679	26.368	LinJ02	LinJ02:10679-12538	128.989	1.185	10679	26.439	LinJ02	LinJ02:10679-12538	128.71	1.31	10679	25.211	LinJ02	LinJ02:10679-12538	74.536	1.002	10679	22.346	LinJ02	LinJ02:10679-12538	110.772	1.131	10679
LINF_250031600	aminopeptidase P1 - putative	19.526	LinJ25	LinJ25:882561-884078	77.102	1.021	882561	19.202	LinJ25	LinJ25:882561-884078	119.02	1.099	882561	17.942	LinJ25	LinJ25:882561-884078	133.229	1.513	882561	21.992	LinJ25	LinJ25:882561-884078	78.755	0.922	882561	12.402	LinJ25	LinJ25:882561-884078	99.506	1.042	882561
LINF_360065300	aminopeptidase P1 - putative	59.976	LinJ36	LinJ36:2189048-2191570	86.134	1.05	2189048	59.985	LinJ36	LinJ36:2189048-2191570	111.583	1.063	2189048	60	LinJ36	LinJ36:2189048-2191570	87.695	1.08	2189048	59.961	LinJ36	LinJ36:2189048-2191570	96.726	1.07	2189048	59.981	LinJ36	LinJ36:2189048-2191570	97.242	1.076	2189048
LINF_260008000	aminopeptidase-like protein	59.947	LinJ26	LinJ26:74872-77523	108.754	0.95	74872	59.965	LinJ26	LinJ26:74872-77523	121.002	1.002	74872	59.999	LinJ26	LinJ26:74872-77523	108.966	1.226	74872	59.973	LinJ26	LinJ26:74872-77523	127.312	0.976	74872	59.943	LinJ26	LinJ26:74872-77523	143.997	0.975	74872
LINF_340039100	aminophospholipid translocase - putative	59.999	LinJ34	LinJ34:1434044-1437517	82.532	1.104	1434044	59.93	LinJ34	LinJ34:1434044-1437517	104.622	1.068	1434044	60	LinJ34	LinJ34:1434044-1437517	82.308	0.993	1434044	59.991	LinJ34	LinJ34:1434044-1437517	88.579	1.115	1434044	59.987	LinJ34	LinJ34:1434044-1437517	89.849	1.043	1434044
LINF_350033700	aminotransferase - putative	59.956	LinJ35	LinJ35:1094966-1096333	83.813	1.006	1094966	59.98	LinJ35	LinJ35:1094966-1096333	114.028	1.084	1094966	60	LinJ35	LinJ35:1094966-1096333	91.037	1.105	1094966	59.982	LinJ35	LinJ35:1094966-1096333	94.127	1.031	1094966	59.984	LinJ35	LinJ35:1094966-1096333	146.112	1.105	1094966
LINF_340029500	Aminotransferase class IV - putative	59.943	LinJ34	LinJ34:1020143-1021300	85.851	1.145	1020143	60	LinJ34	LinJ34:1020143-1021300	107.06	1.09	1020143	60	LinJ34	LinJ34:1020143-1021300	73.316	0.882	1020143	59.978	LinJ34	LinJ34:1020143-1021300	92.723	1.161	1020143	60	LinJ34	LinJ34:1020143-1021300	95.767	1.109	1020143
LINF_320011600	AMMECR1 - putative	60	LinJ32	LinJ32:216190-216750	75.879	0.926	216190	59.919	LinJ32	LinJ32:216190-216750	112.468	1.042	216190	60	LinJ32	LinJ32:216190-216750	79.029	0.924	216190	60	LinJ32	LinJ32:216190-216750	76.059	0.862	216190	59.995	LinJ32	LinJ32:216190-216750	90.586	0.975	216190
LINF_130014700	AMP deaminase - putative	59.992	LinJ13	LinJ13:333734-338704	81.51	1.063	333734	59.974	LinJ13	LinJ13:333734-338704	127.921	1.092	333734	60	LinJ13	LinJ13:333734-338704	81.981	0.962	333734	59.946	LinJ13	LinJ13:333734-338704	141.759	1.097	333734	59.99	LinJ13	LinJ13:333734-338704	123.998	1.044	333734
LINF_320032400	AMP deaminase - putative	59.975	LinJ32	LinJ32:995866-1000704	93.371	1.134	995866	59.945	LinJ32	LinJ32:995866-1000704	116.074	1.067	995866	59.979	LinJ32	LinJ32:995866-1000704	82.058	0.966	995866	59.978	LinJ32	LinJ32:995866-1000704	96.555	1.078	995866	59.934	LinJ32	LinJ32:995866-1000704	99.408	1.063	995866
LINF_350053600	AMP deaminase - putative	59.973	LinJ35	LinJ35:1807011-1811429	79.818	0.973	1807011	59.967	LinJ35	LinJ35:1807011-1811429	110.17	1.057	1807011	59.995	LinJ35	LinJ35:1807011-1811429	83.428	1.006	1807011	59.976	LinJ35	LinJ35:1807011-1811429	84.111	0.941	1807011	59.969	LinJ35	LinJ35:1807011-1811429	130.934	0.998	1807011
LINF_350012200	AMP-activated protein kinase - gamma regulatory subunit	59.959	LinJ35	LinJ35:267219-268664	89.924	1.084	267219	59.997	LinJ35	LinJ35:267219-268664	103.256	0.986	267219	60	LinJ35	LinJ35:267219-268664	82.9	1.003	267219	59.995	LinJ35	LinJ35:267219-268664	139.615	1.527	267219	59.964	LinJ35	LinJ35:267219-268664	150.141	1.139	267219
LINF_300010900	AMP-binding enzyme - putative	59.968	LinJ30	LinJ30:186210-187649	87.986	1.146	186210	59.961	LinJ30	LinJ30:186210-187649	109.993	1.07	186210	59.993	LinJ30	LinJ30:186210-187649	93.855	1.081	186210	59.951	LinJ30	LinJ30:186210-187649	91.664	1.102	186210	60	LinJ30	LinJ30:186210-187649	105.874	1.173	186210
LINF_280027100	AMP-binding enzyme/AMP-binding enzyme C-terminal domain/Ankyrin repeats (3 copies)/Ankyrin repeat/Ankyrin repeats (many copies) - putative	59.984	LinJ28	LinJ28:828636-831242	92.44	1.226	828636	59.985	LinJ28	LinJ28:828636-831242	111.462	1.092	828636	60	LinJ28	LinJ28:828636-831242	89.257	1.037	828636	59.943	LinJ28	LinJ28:828636-831242	102.485	1.218	828636	59.925	LinJ28	LinJ28:828636-831242	106.948	1.177	828636
LINF_180016600	AN1-like Zinc finger containing protein - putative	59.934	LinJ18	LinJ18:461122-462192	120.789	1.187	461122	59.994	LinJ18	LinJ18:461122-462192	137.014	1.107	461122	60	LinJ18	LinJ18:461122-462192	75.371	0.87	461122	60	LinJ18	LinJ18:461122-462192	102.434	1.215	461122	60	LinJ18	LinJ18:461122-462192	104.508	1.091	461122
LINF_280017500	AN1-like Zinc finger containing protein - putative	60	LinJ28	LinJ28:447116-447472	95.64	1.212	447116	60	LinJ28	LinJ28:447116-447472	122.961	1.155	447116	60	LinJ28	LinJ28:447116-447472	39.295	0.481	447116	59.615	LinJ28	LinJ28:447116-447472	102.16	1.127	447116	60	LinJ28	LinJ28:447116-447472	108.98	1.161	447116
LINF_040009000	anaphase promoting complex - subunit 10-like protein	59.991	LinJ04	LinJ04:132857-133879	87.301	1.184	132857	59.988	LinJ04	LinJ04:132857-133879	109.513	1.014	132857	59.983	LinJ04	LinJ04:132857-133879	103.625	1.091	132857	59.947	LinJ04	LinJ04:132857-133879	92.91	1.096	132857	59.923	LinJ04	LinJ04:132857-133879	99.204	0.988	132857
LINF_350050800	anaphase promoting complex subunit protein - putative	60	LinJ35	LinJ35:1737182-1737430	81.633	0.974	1737182	59.895	LinJ35	LinJ35:1737182-1737430	110.883	1.048	1737182	59.969	LinJ35	LinJ35:1737182-1737430	89.976	1.094	1737182	60	LinJ35	LinJ35:1737182-1737430	98.673	1.071	1737182	60	LinJ35	LinJ35:1737182-1737430	135.25	1.019	1737182
LINF_170005400	Anaphase-promoting complex subunit 11 RING-H2 finger/Zinc finger - C3HC4 type (RING finger)/Ring finger domain/RING-H2 zinc finger containing protein - putative	59.946	LinJ17	LinJ17:12281-12916	70.102	0.958	12281	59.982	LinJ17	LinJ17:12281-12916	105.535	1.045	12281	60	LinJ17	LinJ17:12281-12916	120.219	1.33	12281	60	LinJ17	LinJ17:12281-12916	65.833	0.859	12281	60	LinJ17	LinJ17:12281-12916	104.12	1.098	12281
LINF_330025700	Anaphase-promoting complex subunit 5/Tetratricopeptide repeat - putative	59.988	LinJ33	LinJ33:744901-746127	104.606	1.336	744901	60	LinJ33	LinJ33:744901-746127	123.411	1.15	744901	60	LinJ33	LinJ33:744901-746127	83.87	0.991	744901	60	LinJ33	LinJ33:744901-746127	134.613	1.112	744901	59.958	LinJ33	LinJ33:744901-746127	186.879	1.145	744901
LINF_110012700	anion-transporting ATPase-like protein	59.978	LinJ11	LinJ11:271130-272359	83.882	1.136	271130	59.992	LinJ11	LinJ11:271130-272359	154.274	1.112	271130	60	LinJ11	LinJ11:271130-272359	80.311	0.885	271130	59.973	LinJ11	LinJ11:271130-272359	139.133	1.151	271130	59.93	LinJ11	LinJ11:271130-272359	114.984	1.119	271130
LINF_040011000	Ankyrin repeat - putative	59.95	LinJ04	LinJ04:238745-248074	81.845	1.111	238745	59.978	LinJ04	LinJ04:238745-248074	118.836	1.102	238745	59.997	LinJ04	LinJ04:238745-248074	93.249	0.996	238745	59.979	LinJ04	LinJ04:238745-248074	96.919	1.143	238745	59.97	LinJ04	LinJ04:238745-248074	111.316	1.111	238745
LINF_050007500	Ankyrin repeat - putative	59.991	LinJ05	LinJ05:85312-86472	97.459	0.88	85312	60	LinJ05	LinJ05:85312-86472	117.268	0.954	85312	60	LinJ05	LinJ05:85312-86472	104.541	1.169	85312	60	LinJ05	LinJ05:85312-86472	130.819	1.016	85312	59.979	LinJ05	LinJ05:85312-86472	166.192	1.069	85312
LINF_350025400	ankyrin repeat protein - putative	59.967	LinJ35	LinJ35:743662-754986	98.639	1.152	743662	59.983	LinJ35	LinJ35:743662-754986	123.226	1.131	743662	60	LinJ35	LinJ35:743662-754986	81.85	1.069	743662	59.985	LinJ35	LinJ35:743662-754986	106.48	1.088	743662	59.972	LinJ35	LinJ35:743662-754986	152.45	1.122	743662
LINF_350031900	ankyrin repeat protein - putative	60	LinJ35	LinJ35:1011108-1011629	63.987	0.758	1011108	59.821	LinJ35	LinJ35:1011108-1011629	94.223	0.883	1011108	60	LinJ35	LinJ35:1011108-1011629	73.42	0.894	1011108	60	LinJ35	LinJ35:1011108-1011629	70.361	0.753	1011108	60	LinJ35	LinJ35:1011108-1011629	118.678	0.888	1011108
LINF_290010700	Ankyrin repeats (3 copies) - putative	59.98	LinJ29	LinJ29:209907-212444	84.419	1.073	209907	59.966	LinJ29	LinJ29:209907-212444	118.527	1	209907	60	LinJ29	LinJ29:209907-212444	86.579	1.109	209907	59.982	LinJ29	LinJ29:209907-212444	141.134	1.073	209907	59.967	LinJ29	LinJ29:209907-212444	154.626	1.129	209907
LINF_190016700	Ankyrin repeats (3 copies)/Ankyrin repeat - putative	59.974	LinJ19	LinJ19:474001-491304	88.106	1.182	474001	59.979	LinJ19	LinJ19:474001-491304	122.54	1.172	474001	59.999	LinJ19	LinJ19:474001-491304	85.918	1.079	474001	59.976	LinJ19	LinJ19:474001-491304	102.379	1.194	474001	59.983	LinJ19	LinJ19:474001-491304	109.34	1.151	474001
LINF_330006500	Ankyrin repeats (3 copies)/Ankyrin repeat - putative	59.888	LinJ33	LinJ33:31707-32933	76.051	0.985	31707	60	LinJ33	LinJ33:31707-32933	119.953	1.124	31707	60	LinJ33	LinJ33:31707-32933	112.285	1.331	31707	59.992	LinJ33	LinJ33:31707-32933	107	0.906	31707	59.986	LinJ33	LinJ33:31707-32933	189.842	1.167	31707
LINF_350008200	Ankyrin repeats (3 copies)/Ankyrin repeat - putative	59.931	LinJ35	LinJ35:83338-84621	81.818	0.962	83338	60	LinJ35	LinJ35:83338-84621	108.251	1.002	83338	60	LinJ35	LinJ35:83338-84621	95.5	1.175	83338	60	LinJ35	LinJ35:83338-84621	111.564	1.172	83338	59.983	LinJ35	LinJ35:83338-84621	143.481	1.063	83338
LINF_090009400	Ankyrin repeats (3 copies)/Ankyrin repeat/Ankyrin repeats (many copies) - putative	59.88	LinJ09	LinJ09:143768-144400	117.453	1.068	143768	59.872	LinJ09	LinJ09:143768-144400	146.294	0.974	143768	59.969	LinJ09	LinJ09:143768-144400	91.157	0.947	143768	59.863	LinJ09	LinJ09:143768-144400	148.123	1.217	143768	59.973	LinJ09	LinJ09:143768-144400	156.424	0.991	143768
LINF_110012600	Ankyrin repeats (3 copies)/Ankyrin repeat/Ankyrin repeats (many copies) - putative	59.959	LinJ11	LinJ11:268703-269383	79.16	1.093	268703	59.959	LinJ11	LinJ11:268703-269383	153.274	1.121	268703	60	LinJ11	LinJ11:268703-269383	92.446	1.014	268703	59.994	LinJ11	LinJ11:268703-269383	133.376	1.13	268703	59.906	LinJ11	LinJ11:268703-269383	110.525	1.087	268703
LINF_340043000	Ankyrin repeats (3 copies)/Ankyrin repeat/Ankyrin repeats (many copies) - putative	59.868	LinJ34	LinJ34:1551570-1552595	82.155	1.09	1551570	60	LinJ34	LinJ34:1551570-1552595	105.991	1.068	1551570	60	LinJ34	LinJ34:1551570-1552595	90.228	1.104	1551570	59.916	LinJ34	LinJ34:1551570-1552595	94.061	1.157	1551570	60	LinJ34	LinJ34:1551570-1552595	92.714	1.067	1551570
LINF_250015100	Ankyrin repeats (3 copies)/Ankyrin repeats (many copies)/Ankyrin repeat - putative	60	LinJ25	LinJ25:343789-344577	88.481	1.144	343789	59.985	LinJ25	LinJ25:343789-344577	127.746	1.138	343789	60	LinJ25	LinJ25:343789-344577	74.409	0.932	343789	60	LinJ25	LinJ25:343789-344577	115.415	1.266	343789	60	LinJ25	LinJ25:343789-344577	114.053	1.165	343789
LINF_290016900	Ankyrin repeats (3 copies)/Ankyrin repeats (many copies)/Ankyrin repeat - putative	60	LinJ29	LinJ29:427032-428114	98.32	1.303	427032	59.96	LinJ29	LinJ29:427032-428114	137.634	1.22	427032	60	LinJ29	LinJ29:427032-428114	87.203	1.036	427032	59.998	LinJ29	LinJ29:427032-428114	145.032	1.204	427032	59.996	LinJ29	LinJ29:427032-428114	156.468	1.184	427032
LINF_300038300	Ankyrin repeats (3 copies)/Ankyrin repeats (many copies)/Ankyrin repeat - putative	59.966	LinJ30	LinJ30:1189265-1190500	72.948	0.947	1189265	59.996	LinJ30	LinJ30:1189265-1190500	112.526	1.08	1189265	60	LinJ30	LinJ30:1189265-1190500	83.347	0.968	1189265	59.899	LinJ30	LinJ30:1189265-1190500	87.304	1.029	1189265	60	LinJ30	LinJ30:1189265-1190500	92.061	1.015	1189265
LINF_320017500	Ankyrin repeats (3 copies)/Ankyrin repeats (many copies)/Ankyrin repeat - putative	59.98	LinJ32	LinJ32:463888-465870	83.012	1.008	463888	59.979	LinJ32	LinJ32:463888-465870	118.26	1.088	463888	59.929	LinJ32	LinJ32:463888-465870	83.298	0.98	463888	59.996	LinJ32	LinJ32:463888-465870	100.936	1.129	463888	59.987	LinJ32	LinJ32:463888-465870	94.236	1.008	463888
LINF_340050600	Ankyrin repeats (3 copies)/Ankyrin repeats (many copies)/Ankyrin repeat - putative	60	LinJ34	LinJ34:1805457-1806656	69.243	0.926	1805457	59.963	LinJ34	LinJ34:1805457-1806656	97.681	0.992	1805457	59.978	LinJ34	LinJ34:1805457-1806656	103.586	1.266	1805457	59.982	LinJ34	LinJ34:1805457-1806656	75.084	0.94	1805457	59.983	LinJ34	LinJ34:1805457-1806656	88.904	1.027	1805457
LINF_160007700	Ankyrin repeats (3 copies)/Ankyrin repeats (many copies)/Ankyrin repeat/Alpha/beta hydrolase family - putative	60	LinJ16	LinJ16:83416-84903	69.418	0.944	83416	59.984	LinJ16	LinJ16:83416-84903	100.505	0.97	83416	60	LinJ16	LinJ16:83416-84903	97.793	1.041	83416	59.911	LinJ16	LinJ16:83416-84903	100.524	0.996	83416	59.973	LinJ16	LinJ16:83416-84903	146.11	1.021	83416
LINF_030009600	Ankyrin repeats (3 copies)/Ankyrin repeats (many copies)/Ankyrin repeat/DHHC palmitoyltransferase - putative	59.968	LinJ03	LinJ03:169478-172507	82.78	1.083	169478	59.966	LinJ03	LinJ03:169478-172507	117.407	1.055	169478	60	LinJ03	LinJ03:169478-172507	101.015	1.078	169478	59.977	LinJ03	LinJ03:169478-172507	98.45	1.142	169478	59.999	LinJ03	LinJ03:169478-172507	106.171	1.038	169478
LINF_050011500	Ankyrin repeats (many copies)/Ankyrin repeats (3 copies)/Ankyrin repeat - putative	59.944	LinJ05	LinJ05:216408-222152	119.323	1.071	216408	59.96	LinJ05	LinJ05:216408-222152	136.207	1.103	216408	59.984	LinJ05	LinJ05:216408-222152	75.449	0.949	216408	59.992	LinJ05	LinJ05:216408-222152	138.215	1.046	216408	59.973	LinJ05	LinJ05:216408-222152	165.296	1.078	216408
LINF_180016400	Ankyrin repeats (many copies)/Ankyrin repeats (3 copies)/Ankyrin repeat - putative	59.978	LinJ18	LinJ18:456008-456703	111.41	1.124	456008	60	LinJ18	LinJ18:456008-456703	133.757	1.11	456008	60	LinJ18	LinJ18:456008-456703	85.899	0.975	456008	60	LinJ18	LinJ18:456008-456703	91.702	1.138	456008	59.998	LinJ18	LinJ18:456008-456703	99.312	1.056	456008
LINF_280011900	Ankyrin repeats (many copies)/Ankyrin repeats (3 copies)/Ankyrin repeat - putative	59.954	LinJ28	LinJ28:255716-256417	75.551	0.987	255716	60	LinJ28	LinJ28:255716-256417	114.971	1.111	255716	60	LinJ28	LinJ28:255716-256417	97.277	1.14	255716	59.977	LinJ28	LinJ28:255716-256417	81.565	0.953	255716	60	LinJ28	LinJ28:255716-256417	93.502	1.021	255716
LINF_020006400	Ankyrin repeats (many copies)/Ankyrin repeats (3 copies)/Zinc finger - C3HC4 type (RING finger) containing protein - putativ	59.997	LinJ02	LinJ02:62123-64810	69.328	0.951	62123	60	LinJ02	LinJ02:62123-64810	115.582	1.031	62123	60	LinJ02	LinJ02:62123-64810	103.819	1.113	62123	59.971	LinJ02	LinJ02:62123-64810	82.943	1.051	62123	59.985	LinJ02	LinJ02:62123-64810	105.685	1.054	62123
LINF_240006100	ankyrin/TPR repeat protein	60	LinJ24	LinJ24:27122-28306	67.354	0.91	27122	59.938	LinJ24	LinJ24:27122-28306	126.413	1.014	27122	59.999	LinJ24	LinJ24:27122-28306	116.019	1.279	27122	59.973	LinJ24	LinJ24:27122-28306	76.345	0.933	27122	60	LinJ24	LinJ24:27122-28306	102.888	1.074	27122
LINF_160005000	anti-silencing protein a-like protein	60	LinJ16	LinJ16:1614-2171	63.524	0.879	1614	60	LinJ16	LinJ16:1614-2171	103.379	1.003	1614	60	LinJ16	LinJ16:1614-2171	126.795	1.349	1614	59.851	LinJ16	LinJ16:1614-2171	82.908	0.85	1614	59.842	LinJ16	LinJ16:1614-2171	147.133	1.036	1614
LINF_200005500	anti-silencing protein asf 1-like protein	60	LinJ20	LinJ20:15859-16335	86.576	0.82	15859	60	LinJ20	LinJ20:15859-16335	150.811	1.013	15859	60	LinJ20	LinJ20:15859-16335	126.042	1.262	15859	59.967	LinJ20	LinJ20:15859-16335	109.395	0.965	15859	59.927	LinJ20	LinJ20:15859-16335	142.487	1.004	15859
LINF_340007100	Antimony resistance marker of 58 kDa	60	LinJ34	LinJ34:73486-75039	82.435	1.095	73486	59.973	LinJ34	LinJ34:73486-75039	98.605	0.996	73486	60	LinJ34	LinJ34:73486-75039	106.124	1.302	73486	59.994	LinJ34	LinJ34:73486-75039	83.434	1.032	73486	59.981	LinJ34	LinJ34:73486-75039	99.353	1.143	73486
LINF_340047500	AP-1 adapter complex gamma subunit - putative	59.97	LinJ34	LinJ34:1713104-1715599	75.064	1.001	1713104	59.996	LinJ34	LinJ34:1713104-1715599	95.72	0.969	1713104	59.966	LinJ34	LinJ34:1713104-1715599	88.772	1.083	1713104	59.989	LinJ34	LinJ34:1713104-1715599	89.666	1.109	1713104	60	LinJ34	LinJ34:1713104-1715599	86.933	1.003	1713104
LINF_360062100	AP-3 complex subunit beta - putative	59.986	LinJ36	LinJ36:2074257-2076794	89.442	1.1	2074257	59.975	LinJ36	LinJ36:2074257-2076794	107.953	1.039	2074257	59.992	LinJ36	LinJ36:2074257-2076794	81.517	0.995	2074257	59.938	LinJ36	LinJ36:2074257-2076794	91.439	1.031	2074257	59.985	LinJ36	LinJ36:2074257-2076794	95.079	1.061	2074257
LINF_340031900	AP-3 complex subunit mu - putative	59.99	LinJ34	LinJ34:1148754-1150160	84.125	1.119	1148754	59.976	LinJ34	LinJ34:1148754-1150160	110.802	1.119	1148754	60	LinJ34	LinJ34:1148754-1150160	76.8	0.933	1148754	59.944	LinJ34	LinJ34:1148754-1150160	94.42	1.167	1148754	59.998	LinJ34	LinJ34:1148754-1150160	88.548	1.022	1148754
LINF_030007500	Apolipoprotein A1/A4/E domain containing protein - putative	48.186	LinJ03	LinJ03:66063-74549	21.483	0.356	66063	40.459	LinJ03	LinJ03:66063-74549	39.639	0.32	66063	57.893	LinJ03	LinJ03:66063-74549	22.75	0.944	66063	49.947	LinJ03	LinJ03:66063-74549	22.924	0.194	66063	55.051	LinJ03	LinJ03:66063-74549	25.07	0.485	66063
LINF_160012200	apurinic/apyrimidinic endonuclease-redox protein	59.998	LinJ16	LinJ16:233677-235020	90.521	1.161	233677	60	LinJ16	LinJ16:233677-235020	123.41	1.125	233677	60	LinJ16	LinJ16:233677-235020	87.963	0.984	233677	59.97	LinJ16	LinJ16:233677-235020	123.266	1.103	233677	60	LinJ16	LinJ16:233677-235020	158.019	1.058	233677
LINF_310005100	Aquaglyceroporin 1	60	LinJ31	LinJ31:8743-9687	130.064	0.889	8743	59.989	LinJ31	LinJ31:8743-9687	241.487	1.145	8743	59.991	LinJ31	LinJ31:8743-9687	248.439	1.453	8743	59.992	LinJ31	LinJ31:8743-9687	173.458	0.908	8743	59.994	LinJ31	LinJ31:8743-9687	178.905	1.031	8743
LINF_220020300	aquaporin - putative	60	LinJ22	LinJ22:645609-646493	78.575	1.103	645609	59.977	LinJ22	LinJ22:645609-646493	131.731	1.066	645609	60	LinJ22	LinJ22:645609-646493	94.098	1.091	645609	60	LinJ22	LinJ22:645609-646493	87.916	1.171	645609	59.984	LinJ22	LinJ22:645609-646493	107.222	1.205	645609
LINF_340046200	aquaporin 2 - putative	59.997	LinJ34	LinJ34:1646278-1646970	74.332	1.008	1646278	60	LinJ34	LinJ34:1646278-1646970	112.697	1.153	1646278	60	LinJ34	LinJ34:1646278-1646970	81.153	0.97	1646278	59.925	LinJ34	LinJ34:1646278-1646970	87.882	1.121	1646278	60	LinJ34	LinJ34:1646278-1646970	87.354	1.021	1646278
LINF_320030100	aquaporin-like protein	60	LinJ32	LinJ32:926347-927183	81.234	1.018	926347	59.986	LinJ32	LinJ32:926347-927183	98.202	0.936	926347	60	LinJ32	LinJ32:926347-927183	85.181	0.984	926347	60	LinJ32	LinJ32:926347-927183	84.457	0.998	926347	59.856	LinJ32	LinJ32:926347-927183	89.975	0.986	926347
LINF_320030200	aquaporin-like protein	59.937	LinJ32	LinJ32:928254-930044	99.849	1.195	928254	59.978	LinJ32	LinJ32:928254-930044	125.077	1.135	928254	59.989	LinJ32	LinJ32:928254-930044	84.818	1.012	928254	59.988	LinJ32	LinJ32:928254-930044	98.821	1.072	928254	59.986	LinJ32	LinJ32:928254-930044	105.091	1.111	928254
LINF_330010700	Archaic translocase of outer membrane 11 kDa subunit - putative	59.9	LinJ33	LinJ33:173621-173920	65.164	0.793	173621	60	LinJ33	LinJ33:173621-173920	111.512	0.991	173621	60	LinJ33	LinJ33:173621-173920	93.809	1.146	173621	60	LinJ33	LinJ33:173621-173920	121.328	0.918	173621	60	LinJ33	LinJ33:173621-173920	177.391	1.05	173621
LINF_100016500	Archaic translocase of outer membrane 12 kDa subunit - putative	60	LinJ10	LinJ10:460909-461232	90.35	0.932	460909	59.981	LinJ10	LinJ10:460909-461232	120.402	1.037	460909	60	LinJ10	LinJ10:460909-461232	99.666	1.153	460909	59.929	LinJ10	LinJ10:460909-461232	75.118	0.866	460909	60	LinJ10	LinJ10:460909-461232	111.82	1.094	460909
LINF_240014600	Archaic Translocase of outer membrane 14 kDa subunit - putative	60	LinJ24	LinJ24:334973-335320	86.706	1.152	334973	59.762	LinJ24	LinJ24:334973-335320	130.089	1.03	334973	60	LinJ24	LinJ24:334973-335320	100.274	1.113	334973	60	LinJ24	LinJ24:334973-335320	86.989	1.031	334973	59.891	LinJ24	LinJ24:334973-335320	91.902	0.953	334973
LINF_350054200	Archaic translocase outer mitochondrial membrane 40 - putative	60	LinJ35	LinJ35:1827778-1828827	77.408	0.949	1827778	59.975	LinJ35	LinJ35:1827778-1828827	100.322	0.973	1827778	59.978	LinJ35	LinJ35:1827778-1828827	79.537	0.952	1827778	59.908	LinJ35	LinJ35:1827778-1828827	76.776	0.873	1827778	60	LinJ35	LinJ35:1827778-1828827	133.431	1.021	1827778
LINF_280014900	Archaic translocase outer mitochondrial membrane 46 kDa subunit - putative	60	LinJ28	LinJ28:344885-346120	80.58	1.039	344885	60	LinJ28	LinJ28:344885-346120	109.208	1.036	344885	60	LinJ28	LinJ28:344885-346120	88.591	1.047	344885	60	LinJ28	LinJ28:344885-346120	98.959	1.121	344885	59.982	LinJ28	LinJ28:344885-346120	101.743	1.094	344885
LINF_180006200	ARF-like 2-binding protein - putative	59.944	LinJ18	LinJ18:35703-36086	87.475	0.893	35703	59.918	LinJ18	LinJ18:35703-36086	131.272	1.108	35703	60	LinJ18	LinJ18:35703-36086	119.507	1.358	35703	60	LinJ18	LinJ18:35703-36086	70.488	0.917	35703	60	LinJ18	LinJ18:35703-36086	95.833	1.055	35703
LINF_350019900	arginase	59.975	LinJ35	LinJ35:570876-571865	107.269	1.304	570876	59.896	LinJ35	LinJ35:570876-571865	108.553	1.05	570876	60	LinJ35	LinJ35:570876-571865	77.166	0.923	570876	59.992	LinJ35	LinJ35:570876-571865	99.657	1.12	570876	60	LinJ35	LinJ35:570876-571865	151.129	1.154	570876
LINF_030010800	arginine N-methyltransferase - putative	59.986	LinJ03	LinJ03:225931-227148	81.118	1.057	225931	59.972	LinJ03	LinJ03:225931-227148	118.048	1.063	225931	60	LinJ03	LinJ03:225931-227148	96.325	1.006	225931	59.985	LinJ03	LinJ03:225931-227148	89.226	1.034	225931	59.991	LinJ03	LinJ03:225931-227148	105.838	1.034	225931
LINF_160005300	arginine N-methyltransferase - type I	60	LinJ16	LinJ16:5424-6521	67.986	0.925	5424	59.964	LinJ16	LinJ16:5424-6521	121.934	1.17	5424	59.983	LinJ16	LinJ16:5424-6521	122.097	1.308	5424	59.981	LinJ16	LinJ16:5424-6521	89.185	0.889	5424	59.953	LinJ16	LinJ16:5424-6521	151.852	1.061	5424
LINF_210023100	arginine N-methyltransferase - type II - putative	59.967	LinJ21	LinJ21:587069-590317	75.763	0.97	587069	59.972	LinJ21	LinJ21:587069-590317	118.487	1.058	587069	59.999	LinJ21	LinJ21:587069-590317	87.921	1.038	587069	59.996	LinJ21	LinJ21:587069-590317	97.801	1.072	587069	59.998	LinJ21	LinJ21:587069-590317	99.959	1.006	587069
LINF_060014400	arginine N-methyltransferase - type III - putative	59.973	LinJ06	LinJ06:384899-386215	74.098	0.934	384899	59.994	LinJ06	LinJ06:384899-386215	104.357	0.923	384899	60	LinJ06	LinJ06:384899-386215	86.999	0.933	384899	59.989	LinJ06	LinJ06:384899-386215	82.903	0.943	384899	59.969	LinJ06	LinJ06:384899-386215	148.774	0.92	384899
LINF_120016900	arginine N-methyltransferase-like protein	60	LinJ12	LinJ12:563858-564889	94.83	0.909	563858	59.927	LinJ12	LinJ12:563858-564889	122.817	1.017	563858	59.992	LinJ12	LinJ12:563858-564889	121.929	1.299	563858	59.975	LinJ12	LinJ12:563858-564889	88.399	0.908	563858	59.965	LinJ12	LinJ12:563858-564889	101.021	1.083	563858
LINF_230007900	argininosuccinate synthase - putative	59.911	LinJ23	LinJ23:94266-95522	164.996	0.869	94266	59.935	LinJ23	LinJ23:94266-95522	184.286	0.991	94266	59.985	LinJ23	LinJ23:94266-95522	98.619	1.104	94266	59.962	LinJ23	LinJ23:94266-95522	86.295	1.023	94266	59.942	LinJ23	LinJ23:94266-95522	115.447	0.996	94266
LINF_270019800	arginyl-tRNA synthetase - putative	59.941	LinJ27	LinJ27:605345-607423	82.664	1.137	605345	59.965	LinJ27	LinJ27:605345-607423	103.985	1.074	605345	59.99	LinJ27	LinJ27:605345-607423	81.736	0.983	605345	59.994	LinJ27	LinJ27:605345-607423	87.964	1.113	605345	59.96	LinJ27	LinJ27:605345-607423	90.762	1.044	605345
LINF_210009500	argonaut-like protein - putative	59.943	LinJ21	LinJ21:129130-132873	86.745	1.116	129130	59.994	LinJ21	LinJ21:129130-132873	114.534	1.021	129130	60	LinJ21	LinJ21:129130-132873	83.662	1.003	129130	59.931	LinJ21	LinJ21:129130-132873	90	0.98	129130	59.964	LinJ21	LinJ21:129130-132873	104.974	1.058	129130
LINF_310029900	ARM-like helical domain-containing protein	59.982	LinJ31	LinJ31:1104022-1107795	165.422	1.109	1104022	59.99	LinJ31	LinJ31:1104022-1107795	236.342	1.101	1104022	60	LinJ31	LinJ31:1104022-1107795	166.796	0.981	1104022	59.97	LinJ31	LinJ31:1104022-1107795	231.072	1.139	1104022	59.993	LinJ31	LinJ31:1104022-1107795	199.49	1.108	1104022
LINF_320006400	Armadillo/beta-catenin-like repeat - putative	60	LinJ32	LinJ32:45253-48381	72.106	0.904	45253	59.98	LinJ32	LinJ32:45253-48381	105.209	0.993	45253	60	LinJ32	LinJ32:45253-48381	106.406	1.242	45253	59.984	LinJ32	LinJ32:45253-48381	73.74	0.867	45253	59.954	LinJ32	LinJ32:45253-48381	95.439	1.04	45253
LINF_050007800	ARP2/3 complex 16kDa subunit - putative	59.981	LinJ05	LinJ05:91483-92004	91.129	0.837	91483	59.965	LinJ05	LinJ05:91483-92004	136.44	1.133	91483	60	LinJ05	LinJ05:91483-92004	101.083	1.067	91483	60	LinJ05	LinJ05:91483-92004	131.035	1.058	91483	59.97	LinJ05	LinJ05:91483-92004	148.752	0.967	91483
LINF_020011300	ARP2/3 complex subunit - putative	60	LinJ02	LinJ02:312988-313620	72.704	0.999	312988	59.919	LinJ02	LinJ02:312988-313620	112.641	1.004	312988	60	LinJ02	LinJ02:312988-313620	115.766	1.235	312988	60	LinJ02	LinJ02:312988-313620	73.135	0.921	312988	60	LinJ02	LinJ02:312988-313620	116.956	1.169	312988
LINF_100017100	ARP2/3 complex subunit - putative	59.975	LinJ10	LinJ10:475471-476673	97.428	1.017	475471	59.942	LinJ10	LinJ10:475471-476673	122.324	1.061	475471	59.996	LinJ10	LinJ10:475471-476673	98.105	1.115	475471	60	LinJ10	LinJ10:475471-476673	89.382	1.055	475471	59.973	LinJ10	LinJ10:475471-476673	99.28	0.975	475471
LINF_350009500	Arrestin (or S-antigen) - N-terminal domain containing protein - putative	60	LinJ35	LinJ35:126732-128645	79.991	0.947	126732	59.964	LinJ35	LinJ35:126732-128645	101.472	0.946	126732	60	LinJ35	LinJ35:126732-128645	88.106	1.078	126732	59.993	LinJ35	LinJ35:126732-128645	116.264	1.239	126732	59.979	LinJ35	LinJ35:126732-128645	143.116	1.068	126732
LINF_350009600	Arrestin (or S-antigen) - N-terminal domain containing protein - putative	59.939	LinJ35	LinJ35:129789-131600	82.024	0.946	129789	59.988	LinJ35	LinJ35:129789-131600	103.227	0.946	129789	59.989	LinJ35	LinJ35:129789-131600	90.523	1.135	129789	59.932	LinJ35	LinJ35:129789-131600	121.728	1.26	129789	60	LinJ35	LinJ35:129789-131600	145.421	1.069	129789
LINF_360051200	Arrestin (or S-antigen) - N-terminal domain/Arrestin N terminal like - putative	59.946	LinJ36	LinJ36:1636939-1639368	86.4	1.079	1636939	59.99	LinJ36	LinJ36:1636939-1639368	108.409	1.064	1636939	60	LinJ36	LinJ36:1636939-1639368	86.679	1.05	1636939	59.907	LinJ36	LinJ36:1636939-1639368	99.023	1.151	1636939	59.988	LinJ36	LinJ36:1636939-1639368	96.161	1.09	1636939
LINF_250031300	Arv1-like family - putative	59.995	LinJ25	LinJ25:874475-875227	71.088	0.983	874475	59.989	LinJ25	LinJ25:874475-875227	125.218	1.19	874475	60	LinJ25	LinJ25:874475-875227	133.851	1.484	874475	60	LinJ25	LinJ25:874475-875227	66.952	0.857	874475	59.989	LinJ25	LinJ25:874475-875227	117.858	1.266	874475
LINF_320034400	As/Sb Reductase	60	LinJ32	LinJ32:1070363-1070746	116.872	1.472	1070363	60	LinJ32	LinJ32:1070363-1070746	105.144	1.017	1070363	59.943	LinJ32	LinJ32:1070363-1070746	80.251	0.899	1070363	60	LinJ32	LinJ32:1070363-1070746	96.833	1.178	1070363	59.968	LinJ32	LinJ32:1070363-1070746	99.01	1.107	1070363
LINF_340005600	ascorbate peroxidase	59.934	LinJ34	LinJ34:23421-24332	76.569	1.031	23421	60	LinJ34	LinJ34:23421-24332	104.059	1.065	23421	60	LinJ34	LinJ34:23421-24332	108.547	1.317	23421	59.998	LinJ34	LinJ34:23421-24332	73.43	0.941	23421	59.988	LinJ34	LinJ34:23421-24332	97.349	1.131	23421
LINF_360053600	asparaginase-like protein	59.942	LinJ36	LinJ36:1759734-1760843	84.821	1.079	1759734	59.983	LinJ36	LinJ36:1759734-1760843	101.511	1.018	1759734	60	LinJ36	LinJ36:1759734-1760843	92.224	1.102	1759734	59.992	LinJ36	LinJ36:1759734-1760843	89.742	1.081	1759734	59.957	LinJ36	LinJ36:1759734-1760843	98.503	1.129	1759734
LINF_290021300	Asparagine synthase - putative	59.991	LinJ29	LinJ29:699648-703349	88.833	1.126	699648	59.976	LinJ29	LinJ29:699648-703349	130.21	1.107	699648	59.995	LinJ29	LinJ29:699648-703349	90.852	1.115	699648	59.98	LinJ29	LinJ29:699648-703349	152.316	1.175	699648	59.963	LinJ29	LinJ29:699648-703349	150.324	1.1	699648
LINF_340028800	asparaginyl-tRNA synthetase - putative	60	LinJ34	LinJ34:990031-992034	91.632	1.181	990031	59.937	LinJ34	LinJ34:990031-992034	102.594	1	990031	60	LinJ34	LinJ34:990031-992034	77.353	0.96	990031	59.976	LinJ34	LinJ34:990031-992034	88.091	1.028	990031	59.987	LinJ34	LinJ34:990031-992034	92.216	1.035	990031
LINF_240008500	aspartate aminotransferase - putative	60	LinJ24	LinJ24:123952-125247	76.278	1.017	123952	59.953	LinJ24	LinJ24:123952-125247	132.402	1.047	123952	60	LinJ24	LinJ24:123952-125247	104.021	1.156	123952	59.962	LinJ24	LinJ24:123952-125247	100.383	1.182	123952	60	LinJ24	LinJ24:123952-125247	98.072	1.016	123952
LINF_350012900	aspartate aminotransferase - putative	59.954	LinJ35	LinJ35:293058-294296	98.813	1.177	293058	60	LinJ35	LinJ35:293058-294296	113.581	1.072	293058	59.974	LinJ35	LinJ35:293058-294296	83.817	1.019	293058	59.876	LinJ35	LinJ35:293058-294296	130.574	1.411	293058	59.937	LinJ35	LinJ35:293058-294296	148.003	1.113	293058
LINF_160010500	aspartate carbamoyltransferase - putative	59.984	LinJ16	LinJ16:188698-189681	83.855	1.09	188698	60	LinJ16	LinJ16:188698-189681	100.729	0.921	188698	59.999	LinJ16	LinJ16:188698-189681	89.579	0.982	188698	59.956	LinJ16	LinJ16:188698-189681	118.786	1.081	188698	60	LinJ16	LinJ16:188698-189681	159.583	1.077	188698
LINF_260013200	aspartate--ammonia ligase - putative	59.999	LinJ26	LinJ26:236264-237325	108.974	0.973	236264	59.989	LinJ26	LinJ26:236264-237325	119.666	1.012	236264	59.966	LinJ26	LinJ26:236264-237325	85.773	0.952	236264	59.973	LinJ26	LinJ26:236264-237325	128.142	1.017	236264	59.996	LinJ26	LinJ26:236264-237325	139.574	0.961	236264
LINF_290031300	aspartyl aminopeptidase - putative	59.975	LinJ29	LinJ29:1094816-1096177	77.547	1.013	1094816	59.982	LinJ29	LinJ29:1094816-1096177	108.945	1.008	1094816	59.997	LinJ29	LinJ29:1094816-1096177	72.093	0.893	1094816	59.916	LinJ29	LinJ29:1094816-1096177	120.245	1.026	1094816	60	LinJ29	LinJ29:1094816-1096177	124.478	1.002	1094816
LINF_210016300	aspartyl-tRNA synthetase - putative	59.96	LinJ21	LinJ21:376159-378084	84.312	1.08	376159	59.977	LinJ21	LinJ21:376159-378084	114.699	1.024	376159	60	LinJ21	LinJ21:376159-378084	88.653	1.039	376159	59.989	LinJ21	LinJ21:376159-378084	102.064	1.123	376159	59.961	LinJ21	LinJ21:376159-378084	104.179	1.049	376159
LINF_300009700	aspartyl-tRNA synthetase - putative	59.929	LinJ30	LinJ30:150984-152636	77.719	1.01	150984	59.973	LinJ30	LinJ30:150984-152636	94.579	0.916	150984	59.98	LinJ30	LinJ30:150984-152636	90.99	1.056	150984	59.994	LinJ30	LinJ30:150984-152636	79.626	0.949	150984	59.968	LinJ30	LinJ30:150984-152636	98.913	1.091	150984
LINF_190006200	Associated kinase of Tb14-3-3 - putative	59.915	LinJ19	LinJ19:24606-26501	74.236	0.991	24606	60	LinJ19	LinJ19:24606-26501	106.175	1.017	24606	60	LinJ19	LinJ19:24606-26501	94.577	1.144	24606	60	LinJ19	LinJ19:24606-26501	70.412	0.817	24606	59.972	LinJ19	LinJ19:24606-26501	95.103	1.002	24606
LINF_220019100	ATG12/APG12 - putative	59.876	LinJ22	LinJ22:589715-590311	85.119	1.161	589715	59.909	LinJ22	LinJ22:589715-590311	138.779	1.094	589715	60	LinJ22	LinJ22:589715-590311	84.972	1.004	589715	60	LinJ22	LinJ22:589715-590311	95.176	1.212	589715	60	LinJ22	LinJ22:589715-590311	99.326	1.1	589715
LINF_090006700	ATG8/AUT7/APG8/PAZ2 - putative	0.601	LinJ09	LinJ09:66454-66858	88.859	0.814	66454	0.501	LinJ09	LinJ09:66454-66858	133.559	0.856	66454	1.071	LinJ09	LinJ09:66454-66858	24.243	0.695	66454	1.141	LinJ09	LinJ09:66454-66858	131.535	1.001	66454	0.07	LinJ09	LinJ09:66454-66858	113.542	0.838	66454
LINF_090006900	ATG8/AUT7/APG8/PAZ2 - putative	2.584	LinJ09	LinJ09:69507-69911	94.007	0.862	69507	1.889	LinJ09	LinJ09:69507-69911	136.899	0.879	69507	1.036	LinJ09	LinJ09:69507-69911	33.604	0.79	69507	2.287	LinJ09	LinJ09:69507-69911	145.532	1.121	69507	0	LinJ09	LinJ09:69507-69911	126.983	0.925	69507
LINF_090007200	ATG8/AUT7/APG8/PAZ2 - putative	13.64	LinJ09	LinJ09:74148-74552	89.807	0.834	74148	12.229	LinJ09	LinJ09:74148-74552	126.968	0.811	74148	1.685	LinJ09	LinJ09:74148-74552	23.921	0.739	74148	14.442	LinJ09	LinJ09:74148-74552	115.926	0.87	74148	20.1	LinJ09	LinJ09:74148-74552	408.329	2.774	74148
LINF_190013100	ATG8/AUT7/APG8/PAZ2 - putative	38.878	LinJ19	LinJ19:347417-347794	64.56	0.889	347417	36.458	LinJ19	LinJ19:347417-347794	110.43	1.025	347417	38.798	LinJ19	LinJ19:347417-347794	27.427	0.863	347417	38.621	LinJ19	LinJ19:347417-347794	91.78	1.002	347417	30.184	LinJ19	LinJ19:347417-347794	54.438	0.725	347417
LINF_190013200	ATG8/AUT7/APG8/PAZ2 - putative	0.125	LinJ19	LinJ19:348505-348882	53.91	0.76	348505	0.21	LinJ19	LinJ19:348505-348882	65.337	0.585	348505	0	LinJ19	LinJ19:348505-348882	16.915	0.792	348505	2.396	LinJ19	LinJ19:348505-348882	56.416	0.578	348505	0.543	LinJ19	LinJ19:348505-348882	47.934	0.683	348505
LINF_190013300	ATG8/AUT7/APG8/PAZ2 - putative	1.88	LinJ19	LinJ19:349592-349969	54.958	0.757	349592	0	LinJ19	LinJ19:349592-349969	23.576	0.173	349592	0	LinJ19	LinJ19:349592-349969	11.485	0.671	349592	0.41	LinJ19	LinJ19:349592-349969	28.971	0.236	349592	0	LinJ19	LinJ19:349592-349969	47.963	0.656	349592
LINF_190013400	ATG8/AUT7/APG8/PAZ2 - putative	0	LinJ19	LinJ19:350679-351056	32.647	0.469	350679	0	LinJ19	LinJ19:350679-351056	48.623	0.421	350679	0.522	LinJ19	LinJ19:350679-351056	10.955	0.72	350679	0.217	LinJ19	LinJ19:350679-351056	44.446	0.432	350679	0.072	LinJ19	LinJ19:350679-351056	37.836	0.574	350679
LINF_190013500	ATG8/AUT7/APG8/PAZ2 - putative	0	LinJ19	LinJ19:351766-352143	31.175	0.432	351766	0	LinJ19	LinJ19:351766-352143	19.52	0.134	351766	0	LinJ19	LinJ19:351766-352143	12.138	0.678	351766	0	LinJ19	LinJ19:351766-352143	25.989	0.2	351766	0	LinJ19	LinJ19:351766-352143	40.721	0.578	351766
LINF_190013600	ATG8/AUT7/APG8/PAZ2 - putative	0	LinJ19	LinJ19:352859-353305	11.146	0.141	352859	0	LinJ19	LinJ19:352859-353305	8.121	0.021	352859	0	LinJ19	LinJ19:352859-353305	0.724	0.479	352859	0	LinJ19	LinJ19:352859-353305	5.182	0	352859	0	LinJ19	LinJ19:352859-353305	7.318	0.189	352859
LINF_190013700	ATG8/AUT7/APG8/PAZ2 - putative	0	LinJ19	LinJ19:353947-354192	16.735	0.282	353947	0	LinJ19	LinJ19:353947-354192	9.931	0.047	353947	0	LinJ19	LinJ19:353947-354192	0.967	0.687	353947	0	LinJ19	LinJ19:353947-354192	10.245	0.03	353947	0.6	LinJ19	LinJ19:353947-354192	19.816	0.425	353947
LINF_190013760	ATG8/AUT7/APG8/PAZ2 - putative	60	LinJ19	LinJ19:357230-357640	82.663	1.102	357230	60	LinJ19	LinJ19:357230-357640	102.817	0.98	357230	60	LinJ19	LinJ19:357230-357640	70.617	0.867	357230	59.982	LinJ19	LinJ19:357230-357640	85.498	0.994	357230	59.852	LinJ19	LinJ19:357230-357640	89.098	0.934	357230
LINF_190013800	ATG8/AUT7/APG8/PAZ2 - putative	29.989	LinJ19	LinJ19:360034-360411	77.801	1.078	360034	28.797	LinJ19	LinJ19:360034-360411	89.082	0.816	360034	22.391	LinJ19	LinJ19:360034-360411	20.101	0.802	360034	29.946	LinJ19	LinJ19:360034-360411	91.345	1	360034	32.488	LinJ19	LinJ19:360034-360411	71.485	0.922	360034
LINF_190013900	ATG8/AUT7/APG8/PAZ2 - putative	0	LinJ19	LinJ19:361122-361487	89.433	1.235	361122	0	LinJ19	LinJ19:361122-361487	122.373	1.142	361122	0	LinJ19	LinJ19:361122-361487	21.066	0.805	361122	0	LinJ19	LinJ19:361122-361487	67.422	0.707	361122	0	LinJ19	LinJ19:361122-361487	61.699	0.812	361122
LINF_190014000	ATG8/AUT7/APG8/PAZ2 - putative	0	LinJ19	LinJ19:363616-363993	74.446	1.041	363616	0	LinJ19	LinJ19:363616-363993	106.496	0.988	363616	0	LinJ19	LinJ19:363616-363993	20.83	0.839	363616	0	LinJ19	LinJ19:363616-363993	60.83	0.632	363616	0	LinJ19	LinJ19:363616-363993	67.618	0.894	363616
LINF_190014100	ATG8/AUT7/APG8/PAZ2 - putative	0	LinJ19	LinJ19:364704-365069	105.027	1.449	364704	0	LinJ19	LinJ19:364704-365069	124.477	1.163	364704	0	LinJ19	LinJ19:364704-365069	20.244	0.795	364704	0	LinJ19	LinJ19:364704-365069	61.89	0.64	364704	0	LinJ19	LinJ19:364704-365069	58.323	0.776	364704
LINF_190014200	ATG8/AUT7/APG8/PAZ2 - putative	0	LinJ19	LinJ19:367200-367577	81.668	1.14	367200	0	LinJ19	LinJ19:367200-367577	106.119	0.984	367200	0	LinJ19	LinJ19:367200-367577	20.525	0.835	367200	0	LinJ19	LinJ19:367200-367577	59.379	0.614	367200	0	LinJ19	LinJ19:367200-367577	63.822	0.854	367200
LINF_190014300	ATG8/AUT7/APG8/PAZ2 - putative	0	LinJ19	LinJ19:368288-368653	87.469	1.208	368288	0	LinJ19	LinJ19:368288-368653	108.249	1.004	368288	0	LinJ19	LinJ19:368288-368653	23.485	0.834	368288	0	LinJ19	LinJ19:368288-368653	71.556	0.758	368288	0	LinJ19	LinJ19:368288-368653	65.148	0.849	368288
LINF_190022700	ATG8/AUT7/APG8/PAZ2 - putative	60	LinJ19	LinJ19:697775-698152	81.584	1.158	697775	59.951	LinJ19	LinJ19:697775-698152	111.337	1.128	697775	60	LinJ19	LinJ19:697775-698152	98.682	1.146	697775	59.88	LinJ19	LinJ19:697775-698152	80.443	1.054	697775	59.513	LinJ19	LinJ19:697775-698152	105.666	1.163	697775
LINF_320037000	ATP binding protein-like protein	60	LinJ32	LinJ32:1163713-1164282	99.652	1.242	1163713	59.925	LinJ32	LinJ32:1163713-1164282	136.448	1.316	1163713	59.864	LinJ32	LinJ32:1163713-1164282	73.726	0.842	1163713	60	LinJ32	LinJ32:1163713-1164282	98.236	1.187	1163713	59.883	LinJ32	LinJ32:1163713-1164282	97.007	1.106	1163713
LINF_340022700	ATP dependent DEAD-box helicase - putative	60	LinJ34	LinJ34:730743-733070	92.705	1.232	730743	59.974	LinJ34	LinJ34:730743-733070	108.564	1.103	730743	59.989	LinJ34	LinJ34:730743-733070	85.581	1.039	730743	59.999	LinJ34	LinJ34:730743-733070	98.461	1.223	730743	59.952	LinJ34	LinJ34:730743-733070	100.143	1.157	730743
LINF_150005200	ATP diphosphohydrolase	59.914	LinJ15	LinJ15:4784-6061	73.644	0.986	4784	59.981	LinJ15	LinJ15:4784-6061	147.94	1.117	4784	60	LinJ15	LinJ15:4784-6061	117.411	1.301	4784	59.994	LinJ15	LinJ15:4784-6061	92.927	0.899	4784	59.986	LinJ15	LinJ15:4784-6061	115.946	1.104	4784
LINF_300041800	ATP synthase - epsilon chain - putative	59.924	LinJ30	LinJ30:1310910-1311455	75.684	0.984	1310910	60	LinJ30	LinJ30:1310910-1311455	113.594	1.096	1310910	59.972	LinJ30	LinJ30:1310910-1311455	102.319	1.19	1310910	60	LinJ30	LinJ30:1310910-1311455	74.301	0.889	1310910	59.87	LinJ30	LinJ30:1310910-1311455	91.802	1.014	1310910
LINF_210021600	ATP synthase - putative	59.984	LinJ21	LinJ21:553098-554549	78.715	1.025	553098	59.984	LinJ21	LinJ21:553098-554549	122.311	1.105	553098	60	LinJ21	LinJ21:553098-554549	88.961	1.017	553098	59.99	LinJ21	LinJ21:553098-554549	102.773	1.158	553098	59.982	LinJ21	LinJ21:553098-554549	105.783	1.076	553098
LINF_360039100	ATP synthase - putative	60	LinJ36	LinJ36:1275977-1276627	96.986	1.214	1275977	60	LinJ36	LinJ36:1275977-1276627	109.76	1.08	1275977	60	LinJ36	LinJ36:1275977-1276627	80.157	0.967	1275977	59.904	LinJ36	LinJ36:1275977-1276627	96.914	1.132	1275977	60	LinJ36	LinJ36:1275977-1276627	105.346	1.195	1275977
LINF_360079400	ATP synthase delta (OSCP) subunit - putative	59.957	LinJ36	LinJ36:2663352-2664128	72.725	0.924	2663352	59.979	LinJ36	LinJ36:2663352-2664128	88.782	0.887	2663352	59.976	LinJ36	LinJ36:2663352-2664128	92.68	1.116	2663352	59.98	LinJ36	LinJ36:2663352-2664128	69.642	0.837	2663352	59.976	LinJ36	LinJ36:2663352-2664128	93.8	1.071	2663352
LINF_050010000	ATP synthase F1 - alpha subunit - putative	1.734	LinJ05	LinJ05:162671-164395	106.137	0.956	162671	0.914	LinJ05	LinJ05:162671-164395	170.517	1.403	162671	0.555	LinJ05	LinJ05:162671-164395	114.121	1.247	162671	1.002	LinJ05	LinJ05:162671-164395	175.488	1.385	162671	1.135	LinJ05	LinJ05:162671-164395	159.172	1.022	162671
LINF_050010100	ATP synthase F1 - alpha subunit - putative	0	LinJ05	LinJ05:165792-167516	105.112	0.947	165792	0.01	LinJ05	LinJ05:165792-167516	174.203	1.434	165792	0	LinJ05	LinJ05:165792-167516	119.762	1.307	165792	0.061	LinJ05	LinJ05:165792-167516	179.513	1.418	165792	0.023	LinJ05	LinJ05:165792-167516	159.546	1.025	165792
LINF_050010200	ATP synthase F1 - alpha subunit - putative	5.505	LinJ05	LinJ05:168910-170634	100.24	0.902	168910	4.116	LinJ05	LinJ05:168910-170634	154.93	1.273	168910	3.066	LinJ05	LinJ05:168910-170634	112.043	1.225	168910	4.519	LinJ05	LinJ05:168910-170634	163.749	1.289	168910	5.142	LinJ05	LinJ05:168910-170634	152.085	0.976	168910
LINF_210027500	ATP synthase F1 subunit gamma protein - putative	59.875	LinJ21	LinJ21:731459-732370	67.551	0.924	731459	60	LinJ21	LinJ21:731459-732370	104.558	0.993	731459	60	LinJ21	LinJ21:731459-732370	106.782	1.189	731459	60	LinJ21	LinJ21:731459-732370	74.261	0.918	731459	60	LinJ21	LinJ21:731459-732370	98.581	1.04	731459
LINF_330032600	ATP synthase regulation protein NCA2 - putative	59.972	LinJ33	LinJ33:1012364-1015153	89.597	1.098	1012364	59.993	LinJ33	LinJ33:1012364-1015153	122.9	1.095	1012364	59.979	LinJ33	LinJ33:1012364-1015153	81.135	0.991	1012364	59.982	LinJ33	LinJ33:1012364-1015153	143.6	1.093	1012364	59.961	LinJ33	LinJ33:1012364-1015153	176.546	1.045	1012364
LINF_250017900	ATP synthase subunit beta - mitochondrial - putative	13.549	LinJ25	LinJ25:457994-459571	91.24	1.176	457994	13.034	LinJ25	LinJ25:457994-459571	117.103	1.045	457994	6.633	LinJ25	LinJ25:457994-459571	79.715	0.96	457994	13.241	LinJ25	LinJ25:457994-459571	102.299	1.121	457994	11.196	LinJ25	LinJ25:457994-459571	103.89	1.058	457994
LINF_250018000	ATP synthase subunit beta - mitochondrial - putative	11.961	LinJ25	LinJ25:461352-462929	100.88	1.303	461352	12.315	LinJ25	LinJ25:461352-462929	119.486	1.066	461352	6.086	LinJ25	LinJ25:461352-462929	83.273	1.001	461352	12.44	LinJ25	LinJ25:461352-462929	102.272	1.121	461352	11.548	LinJ25	LinJ25:461352-462929	107.025	1.09	461352
LINF_070017800	ATP synthase subunit C - putative	51.641	LinJ07	LinJ07:562655-562975	74.275	0.963	562655	52.588	LinJ07	LinJ07:562655-562975	121.119	1.074	562655	52.096	LinJ07	LinJ07:562655-562975	122.903	1.444	562655	53.04	LinJ07	LinJ07:562655-562975	68.838	0.746	562655	52.03	LinJ07	LinJ07:562655-562975	124.213	1.176	562655
LINF_280011500	ATP synthase subunit H - putative	60	LinJ28	LinJ28:246659-246865	71.558	0.955	246659	60	LinJ28	LinJ28:246659-246865	99.937	0.983	246659	59.923	LinJ28	LinJ28:246659-246865	80.053	0.927	246659	60	LinJ28	LinJ28:246659-246865	94.67	1.131	246659	60	LinJ28	LinJ28:246659-246865	104.82	1.155	246659
LINF_110018150	ATP-binding cassette protein subfamily A, member 2, putative	48.343	LinJ11	LinJ11:485392-490722	74.821	1.027	485392	47.806	LinJ11	LinJ11:485392-490722	137.42	1.003	485392	46.318	LinJ11	LinJ11:485392-490722	94.931	1.045	485392	46.836	LinJ11	LinJ11:485392-490722	124.186	1.048	485392	47.423	LinJ11	LinJ11:485392-490722	187.699	1.834	485392
LINF_110018350	ATP-binding cassette protein subfamily A, member 4, putative	48.699	LinJ11	LinJ11:507719-513412	73.506	1.009	507719	48.505	LinJ11	LinJ11:507719-513412	142.706	1.041	507719	48.473	LinJ11	LinJ11:507719-513412	143.422	1.59	507719	47.24	LinJ11	LinJ11:507719-513412	119.722	1.011	507719	11.932	LinJ11	LinJ11:507719-513412	14.105	0.148	507719
LINF_260032600	ATP-binding cassette protein subfamily B - member 2 - putative	59.976	LinJ26	LinJ26:1034418-1038221	101.533	0.917	1034418	59.976	LinJ26	LinJ26:1034418-1038221	119.352	1.018	1034418	59.985	LinJ26	LinJ26:1034418-1038221	126.177	1.407	1034418	59.929	LinJ26	LinJ26:1034418-1038221	106.618	0.864	1034418	59.961	LinJ26	LinJ26:1034418-1038221	147.529	1.02	1034418
LINF_340016200	ATP-binding cassette protein subfamily B - member 2 - putative	59.992	LinJ34	LinJ34:471411-475436	92.78	1.236	471411	59.976	LinJ34	LinJ34:471411-475436	108.685	1.107	471411	59.99	LinJ34	LinJ34:471411-475436	85.532	1.034	471411	59.95	LinJ34	LinJ34:471411-475436	101.651	1.268	471411	59.988	LinJ34	LinJ34:471411-475436	100.626	1.165	471411
LINF_320038400	ATP-binding cassette protein subfamily B - member 3 - putative	59.997	LinJ32	LinJ32:1211083-1213758	96.341	1.19	1211083	59.969	LinJ32	LinJ32:1211083-1213758	115.843	1.086	1211083	60	LinJ32	LinJ32:1211083-1213758	83.562	0.973	1211083	60	LinJ32	LinJ32:1211083-1213758	97.504	1.124	1211083	60	LinJ32	LinJ32:1211083-1213758	101.625	1.104	1211083
LINF_340012300	ATP-binding cassette protein subfamily C - member 8 - putative	59.992	LinJ34	LinJ34:299221-305490	94.562	1.254	299221	59.971	LinJ34	LinJ34:299221-305490	111.307	1.123	299221	60	LinJ34	LinJ34:299221-305490	84.053	1.025	299221	59.974	LinJ34	LinJ34:299221-305490	101.407	1.249	299221	59.946	LinJ34	LinJ34:299221-305490	99.276	1.143	299221
LINF_210012700	ATP-binding cassette protein subfamily E - member 1 - putative	59.965	LinJ21	LinJ21:217711-219690	86.873	1.188	217711	59.962	LinJ21	LinJ21:217711-219690	110.037	1.053	217711	60	LinJ21	LinJ21:217711-219690	89.989	0.978	217711	59.984	LinJ21	LinJ21:217711-219690	96.45	1.199	217711	59.978	LinJ21	LinJ21:217711-219690	95.42	1.029	217711
LINF_030006400	ATP-binding cassette protein subfamily F - member 1 - putative	59.992	LinJ03	LinJ03:38711-40885	68.936	0.943	38711	59.93	LinJ03	LinJ03:38711-40885	106.54	1.005	38711	60	LinJ03	LinJ03:38711-40885	103.641	1.012	38711	59.984	LinJ03	LinJ03:38711-40885	75.785	0.962	38711	59.948	LinJ03	LinJ03:38711-40885	97.387	0.988	38711
LINF_060005800	ATP-binding cassette protein subfamily G - member 1 - putative	29.576	LinJ06	LinJ06:33002-34975	84.101	1.102	33002	29.532	LinJ06	LinJ06:33002-34975	127.188	1.166	33002	28.071	LinJ06	LinJ06:33002-34975	123.956	1.299	33002	28.951	LinJ06	LinJ06:33002-34975	69.229	0.846	33002	30.524	LinJ06	LinJ06:33002-34975	150.76	0.962	33002
LINF_060005900	ATP-binding cassette protein subfamily G - member 1 - putative	19.862	LinJ06	LinJ06:38440-40431	81.57	1.056	38440	20.237	LinJ06	LinJ06:38440-40431	111.958	1.013	38440	21.975	LinJ06	LinJ06:38440-40431	116.146	1.223	38440	18.335	LinJ06	LinJ06:38440-40431	76.026	0.903	38440	23.358	LinJ06	LinJ06:38440-40431	132.55	0.835	38440
LINF_060006000	ATP-binding cassette protein subfamily G - member 1 - putative	0	LinJ06	LinJ06:41845-43116	83.504	1.058	41845	0	LinJ06	LinJ06:41845-43116	107.625	0.954	41845	0	LinJ06	LinJ06:41845-43116	115.898	1.239	41845	0	LinJ06	LinJ06:41845-43116	79.911	0.909	41845	0	LinJ06	LinJ06:41845-43116	106.035	0.65	41845
LINF_060006100	ATP-binding cassette protein subfamily G - member 3 - putative	4.667	LinJ06	LinJ06:44530-45366	82.975	1.058	44530	4.71	LinJ06	LinJ06:44530-45366	115.195	1.025	44530	1.493	LinJ06	LinJ06:44530-45366	118.556	1.262	44530	4.845	LinJ06	LinJ06:44530-45366	85.819	0.986	44530	6.253	LinJ06	LinJ06:44530-45366	123.821	0.765	44530
LINF_150017000	ATP-binding cassette protein subfamily G - member 4 - putative	59.946	LinJ15	LinJ15:419794-422019	85.556	1.124	419794	59.92	LinJ15	LinJ15:419794-422019	144.375	1.073	419794	60	LinJ15	LinJ15:419794-422019	89.405	0.995	419794	59.968	LinJ15	LinJ15:419794-422019	123.107	1.145	419794	59.95	LinJ15	LinJ15:419794-422019	116.96	1.103	419794
LINF_230009200	ATP-binding cassette protein subfamily G - member 5	59.972	LinJ23	LinJ23:138134-141874	180.156	0.952	138134	59.992	LinJ23	LinJ23:138134-141874	192.377	1.038	138134	59.993	LinJ23	LinJ23:138134-141874	81.202	0.905	138134	59.982	LinJ23	LinJ23:138134-141874	94.069	1.118	138134	59.993	LinJ23	LinJ23:138134-141874	117.405	1.015	138134
LINF_360036900	ATP-binding cassette protein subfamily G - member 6 - putative	59.995	LinJ36	LinJ36:1211248-1213299	104.118	1.312	1211248	59.987	LinJ36	LinJ36:1211248-1213299	115.523	1.144	1211248	59.956	LinJ36	LinJ36:1211248-1213299	82.224	0.988	1211248	59.979	LinJ36	LinJ36:1211248-1213299	98.203	1.159	1211248	59.97	LinJ36	LinJ36:1211248-1213299	97.929	1.116	1211248
LINF_110005300	ATP-binding cassette protein subfamily H - member 1 - putative	59.938	LinJ11	LinJ11:6813-7718	74.519	1.05	6813	59.922	LinJ11	LinJ11:6813-7718	149.244	1.119	6813	59.954	LinJ11	LinJ11:6813-7718	131.449	1.422	6813	60	LinJ11	LinJ11:6813-7718	114.007	1.025	6813	59.981	LinJ11	LinJ11:6813-7718	105.197	1.07	6813
LINF_290023300	ATP-binding cassette protein subfamily H - member 2 - putative	59.975	LinJ29	LinJ29:795182-796573	78.086	1.039	795182	59.99	LinJ29	LinJ29:795182-796573	117.212	1.039	795182	59.956	LinJ29	LinJ29:795182-796573	76.216	0.904	795182	59.932	LinJ29	LinJ29:795182-796573	120.582	1.004	795182	59.948	LinJ29	LinJ29:795182-796573	123.203	0.934	795182
LINF_300018900	ATP-binding cassette protein subfamily H - member 3 - putative	60	LinJ30	LinJ30:459373-460698	94.869	1.201	459373	59.939	LinJ30	LinJ30:459373-460698	119.784	1.13	459373	60	LinJ30	LinJ30:459373-460698	89.454	1.049	459373	59.988	LinJ30	LinJ30:459373-460698	98.925	1.131	459373	59.996	LinJ30	LinJ30:459373-460698	95.951	1.043	459373
LINF_330008900	ATP-binding cassette sub-family F member 1 - putative	59.939	LinJ33	LinJ33:113416-115422	76.133	0.981	113416	59.99	LinJ33	LinJ33:113416-115422	106.641	0.999	113416	59.944	LinJ33	LinJ33:113416-115422	99.032	1.175	113416	60	LinJ33	LinJ33:113416-115422	118.527	0.988	113416	59.976	LinJ33	LinJ33:113416-115422	170.767	1.049	113416
LINF_020008000	ATP-binding cassette subfamily A - member 1 - putative	59.979	LinJ02	LinJ02:145478-149221	81.549	1.122	145478	59.982	LinJ02	LinJ02:145478-149221	121.095	1.082	145478	59.997	LinJ02	LinJ02:145478-149221	92.263	0.984	145478	60	LinJ02	LinJ02:145478-149221	90.943	1.16	145478	59.971	LinJ02	LinJ02:145478-149221	107.167	1.069	145478
LINF_110018200	ATP-binding cassette subfamily A - member 1 - putative	13.458	LinJ11	LinJ11:493211-495187	74.574	0.979	493211	16.112	LinJ11	LinJ11:493211-495187	157.734	1.108	493211	11.712	LinJ11	LinJ11:493211-495187	136.034	1.539	493211	16.063	LinJ11	LinJ11:493211-495187	129.998	1.019	493211	13.485	LinJ11	LinJ11:493211-495187	160.772	1.538	493211
LINF_110018300	ATP-binding cassette subfamily A - member 1 - putative	43.128	LinJ11	LinJ11:497029-502446	76.759	1.034	497029	43.064	LinJ11	LinJ11:497029-502446	133.892	0.957	497029	41.25	LinJ11	LinJ11:497029-502446	143.757	1.603	497029	42.391	LinJ11	LinJ11:497029-502446	122.476	1	497029	37.517	LinJ11	LinJ11:497029-502446	109.639	1.06	497029
LINF_110018500	ATP-binding cassette subfamily A - member 1 - putative	59.671	LinJ11	LinJ11:518104-523458	66.061	0.923	518104	59.708	LinJ11	LinJ11:518104-523458	134.762	0.999	518104	59.784	LinJ11	LinJ11:518104-523458	97.28	1.06	518104	59.829	LinJ11	LinJ11:518104-523458	105.704	0.922	518104	59.096	LinJ11	LinJ11:518104-523458	105.023	1.04	518104
LINF_110018700	ATP-binding cassette subfamily A - member 1 - putative	59.021	LinJ11	LinJ11:532453-538140	69.452	0.967	532453	59.188	LinJ11	LinJ11:532453-538140	140.379	1.038	532453	59.115	LinJ11	LinJ11:532453-538140	110.485	1.21	532453	59.19	LinJ11	LinJ11:532453-538140	109.968	0.953	532453	59.361	LinJ11	LinJ11:532453-538140	100.918	0.999	532453
LINF_150015400	ATP-binding cassette subfamily A - member 1 - putative	59.946	LinJ15	LinJ15:354080-362119	96.827	1.25	354080	59.989	LinJ15	LinJ15:354080-362119	154.119	1.119	354080	59.974	LinJ15	LinJ15:354080-362119	83.232	0.938	354080	59.962	LinJ15	LinJ15:354080-362119	134.181	1.203	354080	59.968	LinJ15	LinJ15:354080-362119	119.416	1.105	354080
LINF_270016000	ATP-binding cassette subfamily A - member 1 - putative	16.392	LinJ27	LinJ27:466030-471561	89.406	1.179	466030	16.672	LinJ27	LinJ27:466030-471561	108.72	1.068	466030	17.595	LinJ27	LinJ27:466030-471561	80.018	0.997	466030	17.033	LinJ27	LinJ27:466030-471561	100.191	1.165	466030	17.61	LinJ27	LinJ27:466030-471561	148.139	1.649	466030
LINF_270016100	ATP-binding cassette subfamily A - member 1 - putative	17.479	LinJ27	LinJ27:476995-482634	87.123	1.158	476995	18.033	LinJ27	LinJ27:476995-482634	106.87	1.061	476995	17.687	LinJ27	LinJ27:476995-482634	78.182	0.966	476995	17.798	LinJ27	LinJ27:476995-482634	92.256	1.092	476995	15.479	LinJ27	LinJ27:476995-482634	136.252	1.525	476995
LINF_290011200	ATP-binding cassette subfamily A - member 1 - putative	59.967	LinJ29	LinJ29:230044-235644	89.502	1.184	230044	59.969	LinJ29	LinJ29:230044-235644	122.376	1.081	230044	59.995	LinJ29	LinJ29:230044-235644	85.612	1.02	230044	59.97	LinJ29	LinJ29:230044-235644	134.218	1.109	230044	59.996	LinJ29	LinJ29:230044-235644	152.08	1.148	230044
LINF_250008100	ATP-binding region containing protein - putative	59.968	LinJ25	LinJ25:87979-89826	79.389	1.036	87979	59.958	LinJ25	LinJ25:87979-89826	109.844	0.992	87979	60	LinJ25	LinJ25:87979-89826	97.234	1.111	87979	59.944	LinJ25	LinJ25:87979-89826	84.2	0.947	87979	59.982	LinJ25	LinJ25:87979-89826	96.014	0.987	87979
LINF_350008800	ATP-dependent DEAD-box RNA helicase - putative	60	LinJ35	LinJ35:99782-100999	67.96	0.853	99782	59.944	LinJ35	LinJ35:99782-100999	89.67	0.884	99782	60	LinJ35	LinJ35:99782-100999	95.198	1.129	99782	59.993	LinJ35	LinJ35:99782-100999	97.767	1.128	99782	59.993	LinJ35	LinJ35:99782-100999	125.901	0.976	99782
LINF_240020800	ATP-dependent DEAD/H DNA helicase recQ - putative	59.96	LinJ24	LinJ24:588280-593307	92.883	1.183	588280	59.969	LinJ24	LinJ24:588280-593307	136.993	1.031	588280	60	LinJ24	LinJ24:588280-593307	76.266	0.919	588280	59.982	LinJ24	LinJ24:588280-593307	102.684	1.111	588280	59.967	LinJ24	LinJ24:588280-593307	105.555	1.053	588280
LINF_300028300	ATP-dependent DEAD/H DNA helicase recQ family- like protein	59.989	LinJ30	LinJ30:844497-847508	84.23	1.057	844497	60	LinJ30	LinJ30:844497-847508	108.588	1.008	844497	59.968	LinJ30	LinJ30:844497-847508	81.509	0.964	844497	60	LinJ30	LinJ30:844497-847508	97.422	1.086	844497	59.947	LinJ30	LinJ30:844497-847508	92.587	0.993	844497
LINF_070008800	ATP-dependent DEAD/H RNA helicase - putative	59.997	LinJ07	LinJ07:158783-160240	87.475	1.155	158783	59.987	LinJ07	LinJ07:158783-160240	101.154	0.909	158783	59.977	LinJ07	LinJ07:158783-160240	80.276	0.868	158783	59.983	LinJ07	LinJ07:158783-160240	88.178	1.023	158783	59.96	LinJ07	LinJ07:158783-160240	116.686	1.107	158783
LINF_080005700	ATP-dependent DEAD/H RNA helicase - putative	59.978	LinJ08	LinJ08:20445-22502	200.267	0.933	20445	59.992	LinJ08	LinJ08:20445-22502	148.987	1.052	20445	60	LinJ08	LinJ08:20445-22502	110.204	1.219	20445	59.977	LinJ08	LinJ08:20445-22502	107.801	0.913	20445	59.986	LinJ08	LinJ08:20445-22502	96.571	0.955	20445
LINF_220021200	ATP-dependent DEAD/H RNA helicase - putative	59.967	LinJ22	LinJ22:669186-672449	89.663	1.257	669186	59.974	LinJ22	LinJ22:669186-672449	134.102	1.092	669186	60	LinJ22	LinJ22:669186-672449	85.04	0.968	669186	59.965	LinJ22	LinJ22:669186-672449	85.102	1.154	669186	59.974	LinJ22	LinJ22:669186-672449	97.327	1.114	669186
LINF_240007200	ATP-dependent DEAD/H RNA helicase - putative	60	LinJ24	LinJ24:54995-56812	70.852	0.911	54995	59.988	LinJ24	LinJ24:54995-56812	136.201	1.039	54995	60	LinJ24	LinJ24:54995-56812	118.112	1.336	54995	59.997	LinJ24	LinJ24:54995-56812	85.357	0.948	54995	59.991	LinJ24	LinJ24:54995-56812	102.215	1.029	54995
LINF_320011000	ATP-dependent DEAD/H RNA helicase - putative	59.918	LinJ32	LinJ32:200793-202547	83.195	1.039	200793	59.96	LinJ32	LinJ32:200793-202547	109.216	1.03	200793	60	LinJ32	LinJ32:200793-202547	79.855	0.926	200793	59.973	LinJ32	LinJ32:200793-202547	86.12	1.006	200793	59.882	LinJ32	LinJ32:200793-202547	92.689	1.011	200793
LINF_360032700	ATP-dependent DEAD/H RNA helicase - putative	59.968	LinJ36	LinJ36:1045588-1047939	95.702	1.207	1045588	59.994	LinJ36	LinJ36:1045588-1047939	114.514	1.132	1045588	60	LinJ36	LinJ36:1045588-1047939	88.377	1.066	1045588	59.999	LinJ36	LinJ36:1045588-1047939	100.723	1.185	1045588	59.995	LinJ36	LinJ36:1045588-1047939	101.413	1.154	1045588
LINF_360053300	ATP-dependent DEAD/H RNA helicase - putative	59.976	LinJ36	LinJ36:1752628-1755525	85.421	1.072	1752628	59.997	LinJ36	LinJ36:1752628-1755525	109.274	1.076	1752628	59.99	LinJ36	LinJ36:1752628-1755525	78.519	0.947	1752628	59.977	LinJ36	LinJ36:1752628-1755525	98.699	1.153	1752628	59.994	LinJ36	LinJ36:1752628-1755525	96.3	1.094	1752628
LINF_320019700	ATP-dependent DNA DEAD/DEAH box helicase - putative	59.988	LinJ32	LinJ32:546991-552060	86.731	1.053	546991	59.98	LinJ32	LinJ32:546991-552060	108.792	0.998	546991	60	LinJ32	LinJ32:546991-552060	86.788	1.022	546991	59.975	LinJ32	LinJ32:546991-552060	97.93	1.092	546991	59.983	LinJ32	LinJ32:546991-552060	99.951	1.068	546991
LINF_090011800	ATP-dependent DNA helicase - putative	59.992	LinJ09	LinJ09:238264-241254	125.942	1.151	238264	59.974	LinJ09	LinJ09:238264-241254	160.313	1.069	238264	59.979	LinJ09	LinJ09:238264-241254	90.319	0.956	238264	59.994	LinJ09	LinJ09:238264-241254	160.121	1.315	238264	59.973	LinJ09	LinJ09:238264-241254	167.15	1.061	238264
LINF_090019700	ATP-dependent helicase - putative	14.242	LinJ09	LinJ09:482284-489135	96.439	0.873	482284	22.045	LinJ09	LinJ09:482284-489135	101.281	0.656	482284	12.445	LinJ09	LinJ09:482284-489135	92.304	1.055	482284	13.979	LinJ09	LinJ09:482284-489135	122.817	0.974	482284	21.081	LinJ09	LinJ09:482284-489135	104.3	0.66	482284
LINF_090019800	ATP-dependent helicase - putative	0.555	LinJ09	LinJ09:490752-497057	91.62	0.833	490752	0	LinJ09	LinJ09:490752-497057	80.779	0.518	490752	0.059	LinJ09	LinJ09:490752-497057	92.613	1.038	490752	0.867	LinJ09	LinJ09:490752-497057	120.616	0.964	490752	0	LinJ09	LinJ09:490752-497057	84	0.525	490752
LINF_290032900	ATP-dependent phosphofructokinase	59.983	LinJ29	LinJ29:1148235-1149695	74.544	0.967	1148235	59.995	LinJ29	LinJ29:1148235-1149695	107.039	0.929	1148235	59.993	LinJ29	LinJ29:1148235-1149695	88.741	1.067	1148235	59.947	LinJ29	LinJ29:1148235-1149695	123.666	0.993	1148235	59.987	LinJ29	LinJ29:1148235-1149695	137.229	1.023	1148235
LINF_090007900	ATP-dependent protease ATPase subunit HslU	59.989	LinJ09	LinJ09:88951-90462	111.134	1.053	88951	59.995	LinJ09	LinJ09:88951-90462	145.497	1.01	88951	60	LinJ09	LinJ09:88951-90462	98.331	0.982	88951	59.972	LinJ09	LinJ09:88951-90462	130.325	1.142	88951	59.994	LinJ09	LinJ09:88951-90462	155.827	1.023	88951
LINF_150005800	ATP-dependent protease ATPase subunit HslU1 - putative	60	LinJ15	LinJ15:27682-28953	77.559	1.042	27682	59.965	LinJ15	LinJ15:27682-28953	136.028	1.034	27682	59.991	LinJ15	LinJ15:27682-28953	105.186	1.157	27682	59.919	LinJ15	LinJ15:27682-28953	94.992	0.928	27682	59.979	LinJ15	LinJ15:27682-28953	95.646	0.918	27682
LINF_340032200	ATP-dependent RNA and DNA helicase - mitochondrial - putative	60	LinJ34	LinJ34:1157342-1159405	91.188	1.18	1157342	59.979	LinJ34	LinJ34:1157342-1159405	111.383	1.094	1157342	60	LinJ34	LinJ34:1157342-1159405	86.058	1.065	1157342	59.97	LinJ34	LinJ34:1157342-1159405	92.859	1.097	1157342	59.94	LinJ34	LinJ34:1157342-1159405	98.422	1.111	1157342
LINF_050008600	ATP-dependent RNA helicase - putative	59.978	LinJ05	LinJ05:109316-111193	109.782	0.993	109316	59.98	LinJ05	LinJ05:109316-111193	121.519	0.99	109316	60	LinJ05	LinJ05:109316-111193	94.611	1.059	109316	59.977	LinJ05	LinJ05:109316-111193	131.475	1.022	109316	59.972	LinJ05	LinJ05:109316-111193	158.622	1.019	109316
LINF_050011000	ATP-dependent RNA helicase - putative	59.962	LinJ05	LinJ05:197132-200152	123.087	1.108	197132	59.979	LinJ05	LinJ05:197132-200152	126.157	1.02	197132	60	LinJ05	LinJ05:197132-200152	89.717	1.086	197132	59.96	LinJ05	LinJ05:197132-200152	144.356	1.102	197132	59.963	LinJ05	LinJ05:197132-200152	168.309	1.094	197132
LINF_130009900	ATP-dependent RNA helicase - putative	59.981	LinJ13	LinJ13:160073-166576	84.225	1.147	160073	59.98	LinJ13	LinJ13:160073-166576	121.96	1.089	160073	59.995	LinJ13	LinJ13:160073-166576	95.257	1.034	160073	59.988	LinJ13	LinJ13:160073-166576	139.71	1.174	160073	59.997	LinJ13	LinJ13:160073-166576	123.077	1.075	160073
LINF_150006200	ATP-dependent RNA helicase - putative	59.971	LinJ15	LinJ15:41230-43182	71.272	0.896	41230	59.984	LinJ15	LinJ15:41230-43182	142.731	1.022	41230	60	LinJ15	LinJ15:41230-43182	95.033	1.093	41230	59.988	LinJ15	LinJ15:41230-43182	97.523	0.839	41230	59.957	LinJ15	LinJ15:41230-43182	101.189	0.922	41230
LINF_170016300	ATP-dependent RNA helicase - putative	59.972	LinJ17	LinJ17:438677-445783	86.389	1.094	438677	59.993	LinJ17	LinJ17:438677-445783	119.458	1.109	438677	59.971	LinJ17	LinJ17:438677-445783	89.344	1.05	438677	59.981	LinJ17	LinJ17:438677-445783	97.942	1.102	438677	59.976	LinJ17	LinJ17:438677-445783	108.294	1.08	438677
LINF_200013600	ATP-dependent RNA helicase - putative	59.926	LinJ20	LinJ20:346263-348569	119.328	1.049	346263	59.977	LinJ20	LinJ20:346263-348569	170.707	1.08	346263	60	LinJ20	LinJ20:346263-348569	84.786	0.882	346263	59.967	LinJ20	LinJ20:346263-348569	151.334	1.188	346263	59.979	LinJ20	LinJ20:346263-348569	156.359	1.046	346263
LINF_280018900	ATP-dependent RNA helicase - putative	59.976	LinJ28	LinJ28:490288-492990	79.45	1.036	490288	59.959	LinJ28	LinJ28:490288-492990	105.739	1.02	490288	59.994	LinJ28	LinJ28:490288-492990	75.588	0.882	490288	59.993	LinJ28	LinJ28:490288-492990	92.707	1.077	490288	59.992	LinJ28	LinJ28:490288-492990	93.412	1.018	490288
LINF_300038200	ATP-dependent RNA helicase - putative	60	LinJ30	LinJ30:1185157-1188246	82.731	1.074	1185157	59.99	LinJ30	LinJ30:1185157-1188246	105.618	1.021	1185157	59.982	LinJ30	LinJ30:1185157-1188246	78.357	0.904	1185157	59.961	LinJ30	LinJ30:1185157-1188246	87.219	1.037	1185157	59.991	LinJ30	LinJ30:1185157-1188246	88.67	0.981	1185157
LINF_310007700	ATP-dependent RNA helicase - putative	59.993	LinJ31	LinJ31:64921-67659	150.347	0.993	64921	59.978	LinJ31	LinJ31:64921-67659	220.497	1.012	64921	59.964	LinJ31	LinJ31:64921-67659	201.737	1.203	64921	59.992	LinJ31	LinJ31:64921-67659	198.14	0.956	64921	59.948	LinJ31	LinJ31:64921-67659	183.604	1.011	64921
LINF_320009100	ATP-dependent RNA helicase - putative	59.968	LinJ32	LinJ32:154966-156810	73.686	0.872	154966	59.979	LinJ32	LinJ32:154966-156810	96.574	0.865	154966	60	LinJ32	LinJ32:154966-156810	57.426	0.717	154966	59.965	LinJ32	LinJ32:154966-156810	76.217	0.803	154966	59.916	LinJ32	LinJ32:154966-156810	89.241	0.935	154966
LINF_320028600	ATP-dependent RNA helicase - putative	59.993	LinJ32	LinJ32:865979-868300	90.888	1.119	865979	59.968	LinJ32	LinJ32:865979-868300	116.315	1.087	865979	59.986	LinJ32	LinJ32:865979-868300	85.511	0.998	865979	59.958	LinJ32	LinJ32:865979-868300	90.11	1.035	865979	59.999	LinJ32	LinJ32:865979-868300	99.263	1.076	865979
LINF_340025500	ATP-dependent RNA helicase - putative	59.957	LinJ34	LinJ34:859759-862170	91.616	1.216	859759	59.971	LinJ34	LinJ34:859759-862170	109.707	1.11	859759	60	LinJ34	LinJ34:859759-862170	79.137	0.961	859759	59.994	LinJ34	LinJ34:859759-862170	100.5	1.241	859759	60	LinJ34	LinJ34:859759-862170	103.856	1.197	859759
LINF_350036300	ATP-dependent RNA helicase - putative	59.965	LinJ35	LinJ35:1195359-1198133	87.609	1.021	1195359	59.965	LinJ35	LinJ35:1195359-1198133	104.489	0.954	1195359	60	LinJ35	LinJ35:1195359-1198133	60.853	0.812	1195359	59.997	LinJ35	LinJ35:1195359-1198133	89.477	0.905	1195359	59.957	LinJ35	LinJ35:1195359-1198133	135.915	0.998	1195359
LINF_350045800	ATP-dependent RNA helicase - putative	59.982	LinJ35	LinJ35:1530030-1532102	90.354	1.093	1530030	59.989	LinJ35	LinJ35:1530030-1532102	110.963	1.062	1530030	60	LinJ35	LinJ35:1530030-1532102	76.724	0.925	1530030	59.972	LinJ35	LinJ35:1530030-1532102	87.549	0.973	1530030	59.983	LinJ35	LinJ35:1530030-1532102	139.936	1.064	1530030
LINF_360038000	ATP-dependent RNA helicase - putative	59.995	LinJ36	LinJ36:1252748-1255831	96.444	1.229	1252748	59.958	LinJ36	LinJ36:1252748-1255831	109.782	1.101	1252748	59.997	LinJ36	LinJ36:1252748-1255831	83.993	0.996	1252748	59.95	LinJ36	LinJ36:1252748-1255831	95.375	1.153	1252748	59.943	LinJ36	LinJ36:1252748-1255831	98.377	1.131	1252748
LINF_280021300	ATP-dependent RNA helicase FAL1 - putative	60	LinJ28	LinJ28:573144-574313	82.134	1.095	573144	59.979	LinJ28	LinJ28:573144-574313	110.534	1.09	573144	60	LinJ28	LinJ28:573144-574313	84.384	0.974	573144	59.999	LinJ28	LinJ28:573144-574313	92.797	1.117	573144	59.971	LinJ28	LinJ28:573144-574313	92.064	1.019	573144
LINF_210024300	ATP-dependent RNA helicase SUB2 - putative	59.974	LinJ21	LinJ21:637245-638552	70.425	0.934	637245	59.943	LinJ21	LinJ21:637245-638552	107.311	0.991	637245	59.982	LinJ21	LinJ21:637245-638552	83.736	0.944	637245	59.989	LinJ21	LinJ21:637245-638552	90.686	1.059	637245	59.931	LinJ21	LinJ21:637245-638552	89.103	0.924	637245
LINF_340018900	ATP-dependent RNA helicase-like protein	59.979	LinJ34	LinJ34:568142-572713	91.577	1.186	568142	59.955	LinJ34	LinJ34:568142-572713	111.24	1.095	568142	60	LinJ34	LinJ34:568142-572713	85.733	1.06	568142	59.975	LinJ34	LinJ34:568142-572713	100.07	1.187	568142	59.964	LinJ34	LinJ34:568142-572713	102.707	1.162	568142
LINF_350028000	ATP-dependent RNA helicase-like protein	59.981	LinJ35	LinJ35:854571-858023	94.324	1.122	854571	59.958	LinJ35	LinJ35:854571-858023	114.756	1.082	854571	59.97	LinJ35	LinJ35:854571-858023	82.305	1.001	854571	59.987	LinJ35	LinJ35:854571-858023	103.252	1.115	854571	59.964	LinJ35	LinJ35:854571-858023	153.015	1.15	854571
LINF_180011400	ATP-dependent zinc metallopeptidase - putative	59.998	LinJ18	LinJ18:249099-250895	117.056	1.136	249099	60	LinJ18	LinJ18:249099-250895	133.191	1.055	249099	60	LinJ18	LinJ18:249099-250895	83.512	0.978	249099	59.945	LinJ18	LinJ18:249099-250895	95.228	1.094	249099	59.951	LinJ18	LinJ18:249099-250895	111.263	1.144	249099
LINF_190022300	ATP-dependent zinc metallopeptidase - putative	59.977	LinJ19	LinJ19:690968-692764	80.631	1.094	690968	59.978	LinJ19	LinJ19:690968-692764	107.755	1.039	690968	60	LinJ19	LinJ19:690968-692764	102.145	1.225	690968	59.974	LinJ19	LinJ19:690968-692764	90.338	1.077	690968	60	LinJ19	LinJ19:690968-692764	101.522	1.077	690968
LINF_310012700	ATP-dependent zinc metallopeptidase - putative	59.956	LinJ31	LinJ31:249562-252219	159.665	1.042	249562	59.983	LinJ31	LinJ31:249562-252219	245.275	1.113	249562	60	LinJ31	LinJ31:249562-252219	162.711	0.971	249562	59.966	LinJ31	LinJ31:249562-252219	234.517	1.109	249562	59.967	LinJ31	LinJ31:249562-252219	193.49	1.056	249562
LINF_280016500	ATP-grasp domain containing protein - putative	60	LinJ28	LinJ28:404830-407187	88.441	1.153	404830	59.975	LinJ28	LinJ28:404830-407187	114.682	1.107	404830	59.999	LinJ28	LinJ28:404830-407187	85.552	1.001	404830	59.963	LinJ28	LinJ28:404830-407187	99.389	1.155	404830	59.939	LinJ28	LinJ28:404830-407187	94.278	1.028	404830
LINF_350027900	ATP-grasp domain containing protein - putative	59.982	LinJ35	LinJ35:849278-850858	100.527	1.201	849278	59.95	LinJ35	LinJ35:849278-850858	122.582	1.161	849278	60	LinJ35	LinJ35:849278-850858	91.291	1.109	849278	59.931	LinJ35	LinJ35:849278-850858	102.292	1.113	849278	59.994	LinJ35	LinJ35:849278-850858	147.718	1.114	849278
LINF_260031400	ATP-grasp domain/D-ala D-ala ligase C-terminus/SET domain containing protein - putative	59.922	LinJ26	LinJ26:997780-999330	112.401	1.012	997780	59.966	LinJ26	LinJ26:997780-999330	109.654	0.934	997780	59.974	LinJ26	LinJ26:997780-999330	107.54	1.197	997780	59.995	LinJ26	LinJ26:997780-999330	111.984	0.902	997780	59.982	LinJ26	LinJ26:997780-999330	148.465	1.025	997780
LINF_060010100	ATP-NAD kinase-like protein	59.98	LinJ06	LinJ06:161533-165363	85.541	1.086	161533	59.982	LinJ06	LinJ06:161533-165363	109.608	0.96	161533	59.994	LinJ06	LinJ06:161533-165363	80.535	0.955	161533	59.978	LinJ06	LinJ06:161533-165363	90.309	1.006	161533	59.969	LinJ06	LinJ06:161533-165363	165.15	1.025	161533
LINF_350024500	ATP11 protein - putative	60	LinJ35	LinJ35:713617-714324	95.639	1.186	713617	59.988	LinJ35	LinJ35:713617-714324	103.885	1.02	713617	60	LinJ35	LinJ35:713617-714324	86.325	1.013	713617	59.997	LinJ35	LinJ35:713617-714324	102.86	1.191	713617	59.976	LinJ35	LinJ35:713617-714324	133.959	1.043	713617
LINF_180008500	ATP12 chaperone protein - putative	60	LinJ18	LinJ18:142675-143589	107.632	1.081	142675	59.98	LinJ18	LinJ18:142675-143589	132.987	1.095	142675	60	LinJ18	LinJ18:142675-143589	84.657	0.969	142675	60	LinJ18	LinJ18:142675-143589	100.394	1.224	142675	60	LinJ18	LinJ18:142675-143589	100.373	1.061	142675
LINF_050015900	ATPase - putative	59.975	LinJ05	LinJ05:392277-393713	110.13	1.058	392277	59.948	LinJ05	LinJ05:392277-393713	110.342	0.975	392277	60	LinJ05	LinJ05:392277-393713	90.113	0.907	392277	59.988	LinJ05	LinJ05:392277-393713	112.402	1.01	392277	59.996	LinJ05	LinJ05:392277-393713	151.704	1.053	392277
LINF_110014800	ATPase - putative	59.976	LinJ11	LinJ11:357804-362450	78.822	1.038	357804	59.956	LinJ11	LinJ11:357804-362450	155.709	1.091	357804	59.994	LinJ11	LinJ11:357804-362450	85.808	0.993	357804	59.981	LinJ11	LinJ11:357804-362450	147.232	1.155	357804	59.967	LinJ11	LinJ11:357804-362450	117.968	1.12	357804
LINF_270008700	ATPase - putative	60	LinJ27	LinJ27:104162-106132	75.302	0.98	104162	59.929	LinJ27	LinJ27:104162-106132	104.149	1.018	104162	60	LinJ27	LinJ27:104162-106132	95.304	1.195	104162	60	LinJ27	LinJ27:104162-106132	85.576	0.979	104162	60	LinJ27	LinJ27:104162-106132	90.728	1	104162
LINF_360078900	ATPase - putative	59.982	LinJ36	LinJ36:2646581-2647636	75.606	0.972	2646581	59.933	LinJ36	LinJ36:2646581-2647636	107.231	1.076	2646581	60	LinJ36	LinJ36:2646581-2647636	94.432	1.125	2646581	59.96	LinJ36	LinJ36:2646581-2647636	78.886	0.966	2646581	59.988	LinJ36	LinJ36:2646581-2647636	93.398	1.075	2646581
LINF_360079800	ATPase - putative	59.922	LinJ36	LinJ36:2683971-2685566	72.053	0.915	2683971	59.96	LinJ36	LinJ36:2683971-2685566	99.983	0.991	2683971	60	LinJ36	LinJ36:2683971-2685566	95.461	1.153	2683971	59.968	LinJ36	LinJ36:2683971-2685566	76.233	0.907	2683971	59.939	LinJ36	LinJ36:2683971-2685566	90.658	1.033	2683971
LINF_240006500	ATPase domain protein - putative	60	LinJ24	LinJ24:34952-36559	73.342	0.948	34952	59.955	LinJ24	LinJ24:34952-36559	132.708	1.019	34952	60	LinJ24	LinJ24:34952-36559	115.517	1.302	34952	59.993	LinJ24	LinJ24:34952-36559	76.674	0.862	34952	59.958	LinJ24	LinJ24:34952-36559	100.261	1.016	34952
LINF_090014400	ATPase family associated with various cellular activities (AAA) - putative	59.99	LinJ09	LinJ09:329971-331563	134.614	1.228	329971	59.988	LinJ09	LinJ09:329971-331563	164.994	1.102	329971	60	LinJ09	LinJ09:329971-331563	106.412	1.104	329971	59.996	LinJ09	LinJ09:329971-331563	128.69	1.05	329971	59.997	LinJ09	LinJ09:329971-331563	160.888	1.02	329971
LINF_130020700	ATPase family associated with various cellular activities (AAA) - putative	59.997	LinJ13	LinJ13:565104-567941	73.592	0.965	565104	59.965	LinJ13	LinJ13:565104-567941	118.55	1.019	565104	60	LinJ13	LinJ13:565104-567941	96.804	1.075	565104	59.994	LinJ13	LinJ13:565104-567941	128.151	1.009	565104	59.953	LinJ13	LinJ13:565104-567941	120.664	1.023	565104
LINF_170011700	ATPase family associated with various cellular activities (AAA) - putative	59.999	LinJ17	LinJ17:283944-287825	92.677	1.181	283944	59.976	LinJ17	LinJ17:283944-287825	122.27	1.133	283944	60	LinJ17	LinJ17:283944-287825	82.363	1.002	283944	59.982	LinJ17	LinJ17:283944-287825	100.036	1.121	283944	59.992	LinJ17	LinJ17:283944-287825	109.306	1.091	283944
LINF_330019600	ATPase family associated with various cellular activities (AAA)/AAA domain (dynein-related subfamily) - putative	59.983	LinJ33	LinJ33:503181-505151	87.091	1.125	503181	59.941	LinJ33	LinJ33:503181-505151	114.083	1.072	503181	59.94	LinJ33	LinJ33:503181-505151	85.693	1.006	503181	59.969	LinJ33	LinJ33:503181-505151	133.616	1.119	503181	59.901	LinJ33	LinJ33:503181-505151	178.702	1.101	503181
LINF_300023700	ATPase family associated with various cellular activities (AAA)/AAA domain containing protein - putative	59.853	LinJ30	LinJ30:665698-666240	91.257	1.199	665698	59.998	LinJ30	LinJ30:665698-666240	115.43	1.126	665698	59.974	LinJ30	LinJ30:665698-666240	103.268	1.184	665698	60	LinJ30	LinJ30:665698-666240	93.819	1.142	665698	60	LinJ30	LinJ30:665698-666240	95.524	1.067	665698
LINF_210013200	ATPase subunit 9 - putative	53.883	LinJ21	LinJ21:232935-233255	100.066	1.296	232935	54.889	LinJ21	LinJ21:232935-233255	125.394	1.117	232935	54.814	LinJ21	LinJ21:232935-233255	78.803	0.986	232935	54.66	LinJ21	LinJ21:232935-233255	96.666	1.049	232935	52.358	LinJ21	LinJ21:232935-233255	106.1	1.071	232935
LINF_240011300	ATPase subunit 9 - putative	54.719	LinJ24	LinJ24:227172-227492	83.256	1.061	227172	53.366	LinJ24	LinJ24:227172-227492	137.775	1.034	227172	52.844	LinJ24	LinJ24:227172-227492	95.562	1.166	227172	52.955	LinJ24	LinJ24:227172-227492	95.3	1.021	227172	53.681	LinJ24	LinJ24:227172-227492	94.478	0.942	227172
LINF_260009600	ATPase subunit 9 - putative	53.485	LinJ26	LinJ26:123269-123589	107.466	0.922	123269	54.421	LinJ26	LinJ26:123269-123589	125.081	1.008	123269	53.543	LinJ26	LinJ26:123269-123589	103.728	1.259	123269	54.811	LinJ26	LinJ26:123269-123589	141.053	1.023	123269	54.304	LinJ26	LinJ26:123269-123589	163.625	1.091	123269
LINF_280024200	ATPase-like protein	59.988	LinJ28	LinJ28:693464-695218	96.747	1.248	693464	59.983	LinJ28	LinJ28:693464-695218	118.968	1.129	693464	60	LinJ28	LinJ28:693464-695218	84.536	0.999	693464	59.972	LinJ28	LinJ28:693464-695218	108.413	1.227	693464	59.972	LinJ28	LinJ28:693464-695218	100.141	1.076	693464
LINF_340040500	ATPase-like protein	60	LinJ34	LinJ34:1483236-1484831	81.445	1.053	1483236	59.968	LinJ34	LinJ34:1483236-1484831	95.089	0.931	1483236	60	LinJ34	LinJ34:1483236-1484831	75.867	0.938	1483236	59.978	LinJ34	LinJ34:1483236-1484831	80.26	0.946	1483236	60	LinJ34	LinJ34:1483236-1484831	83.703	0.943	1483236
LINF_300007700	AUT2/APG4/ATG4 cysteine peptidase - putative	60	LinJ30	LinJ30:81341-82525	72.323	0.922	81341	59.969	LinJ30	LinJ30:81341-82525	102.122	0.969	81341	60	LinJ30	LinJ30:81341-82525	107.354	1.26	81341	59.977	LinJ30	LinJ30:81341-82525	75.067	0.868	81341	59.963	LinJ30	LinJ30:81341-82525	91.596	1.001	81341
LINF_320046100	AUT2/APG4/ATG4 cysteine peptidase - putative	60	LinJ32	LinJ32:1495570-1496736	72.904	0.936	1495570	59.991	LinJ32	LinJ32:1495570-1496736	98.995	0.958	1495570	59.993	LinJ32	LinJ32:1495570-1496736	104.721	1.193	1495570	59.955	LinJ32	LinJ32:1495570-1496736	75.365	0.934	1495570	59.957	LinJ32	LinJ32:1495570-1496736	94.111	1.05	1495570
LINF_330008400	autophagocytosis protein - putative	59.852	LinJ33	LinJ33:108457-109284	87.262	1.099	108457	59.979	LinJ33	LinJ33:108457-109284	104.169	1.007	108457	60	LinJ33	LinJ33:108457-109284	90.362	1.11	108457	59.802	LinJ33	LinJ33:108457-109284	120.784	1.017	108457	59.962	LinJ33	LinJ33:108457-109284	166.715	1.077	108457
LINF_310040000	autophagy protein 10 (ATG10)	60	LinJ31	LinJ31:1497475-1498041	149.226	1.012	1497475	59.955	LinJ31	LinJ31:1497475-1498041	226.417	1.064	1497475	60	LinJ31	LinJ31:1497475-1498041	212.051	1.245	1497475	60	LinJ31	LinJ31:1497475-1498041	173.544	0.887	1497475	59.994	LinJ31	LinJ31:1497475-1498041	185.055	1.036	1497475
LINF_300015400	autophagy protein 5 (ATG5)GeneDB:LmjF.30.0980	59.997	LinJ30	LinJ30:325018-326400	89.481	1.103	325018	60	LinJ30	LinJ30:325018-326400	115.87	1.066	325018	60	LinJ30	LinJ30:325018-326400	84.949	1.024	325018	60	LinJ30	LinJ30:325018-326400	102.103	1.113	325018	59.929	LinJ30	LinJ30:325018-326400	112.525	1.2	325018
LINF_270009000	Autophagy protein Apg9 - putative	59.938	LinJ27	LinJ27:115146-117338	73.937	0.981	115146	60	LinJ27	LinJ27:115146-117338	105.349	1.043	115146	60	LinJ27	LinJ27:115146-117338	88.914	1.101	115146	59.976	LinJ27	LinJ27:115146-117338	89.104	1.05	115146	60	LinJ27	LinJ27:115146-117338	98.908	1.103	115146
LINF_090006600	Autophagy protein Atg8 ubiquitin like - putative	5.618	LinJ09	LinJ09:64862-65236	90.872	0.863	64862	6.375	LinJ09	LinJ09:64862-65236	128.743	0.825	64862	6.362	LinJ09	LinJ09:64862-65236	24.548	0.815	64862	4.927	LinJ09	LinJ09:64862-65236	111.412	0.839	64862	11.664	LinJ09	LinJ09:64862-65236	47.447	0.464	64862
LINF_090006800	Autophagy protein Atg8 ubiquitin like - putative	0.322	LinJ09	LinJ09:67914-68288	90.198	0.857	67914	0.38	LinJ09	LinJ09:67914-68288	125.925	0.806	67914	0.164	LinJ09	LinJ09:67914-68288	28.832	0.859	67914	0.318	LinJ09	LinJ09:67914-68288	109.318	0.821	67914	0	LinJ09	LinJ09:67914-68288	145.909	1.103	67914
LINF_090007000	Autophagy protein Atg8 ubiquitin like - putative	0	LinJ09	LinJ09:70967-71341	97.07	0.921	70967	0	LinJ09	LinJ09:70967-71341	110.468	0.7	70967	0	LinJ09	LinJ09:70967-71341	32.513	0.896	70967	0	LinJ09	LinJ09:70967-71341	132.623	1.02	70967	0.047	LinJ09	LinJ09:70967-71341	132.741	1.018	70967
LINF_090007100	Autophagy protein Atg8 ubiquitin like - putative	6.27	LinJ09	LinJ09:72558-72932	103.591	0.982	72558	6.838	LinJ09	LinJ09:72558-72932	145.511	0.94	72558	2.742	LinJ09	LinJ09:72558-72932	25.848	0.828	72558	7.036	LinJ09	LinJ09:72558-72932	148.46	1.155	72558	6.256	LinJ09	LinJ09:72558-72932	148.767	1.122	72558
LINF_090007300	Autophagy protein Atg8 ubiquitin like - putative	0.598	LinJ09	LinJ09:75608-75982	91.035	0.865	75608	0.65	LinJ09	LinJ09:75608-75982	122.348	0.781	75608	0	LinJ09	LinJ09:75608-75982	28.513	0.855	75608	1.155	LinJ09	LinJ09:75608-75982	113.251	0.855	75608	0	LinJ09	LinJ09:75608-75982	78.484	0.665	75608
LINF_090007400	Autophagy protein Atg8 ubiquitin like - putative	28.852	LinJ09	LinJ09:77199-77567	103.166	1.001	77199	29.664	LinJ09	LinJ09:77199-77567	135.139	0.872	77199	41.238	LinJ09	LinJ09:77199-77567	27.652	0.916	77199	33.312	LinJ09	LinJ09:77199-77567	117.989	0.906	77199	42.463	LinJ09	LinJ09:77199-77567	95.304	0.809	77199
LINF_350029500	Autophagy-related protein 24	59.976	LinJ35	LinJ35:925970-927223	95.218	1.154	925970	60	LinJ35	LinJ35:925970-927223	113.824	1.09	925970	60	LinJ35	LinJ35:925970-927223	82.704	0.998	925970	59.947	LinJ35	LinJ35:925970-927223	99.264	1.102	925970	59.919	LinJ35	LinJ35:925970-927223	137.939	1.05	925970
LINF_040012000	Axonemal dynein light chain - putative	59.998	LinJ04	LinJ04:275728-277896	79.023	1.073	275728	59.996	LinJ04	LinJ04:275728-277896	121.259	1.119	275728	59.969	LinJ04	LinJ04:275728-277896	86.24	0.984	275728	59.985	LinJ04	LinJ04:275728-277896	98.363	1.146	275728	59.918	LinJ04	LinJ04:275728-277896	105.595	1.057	275728
LINF_130014100	Axonemal dynein light chain - putative	59.994	LinJ13	LinJ13:315671-320239	84.297	1.102	315671	59.974	LinJ13	LinJ13:315671-320239	136.874	1.169	315671	59.997	LinJ13	LinJ13:315671-320239	85.763	1.013	315671	59.939	LinJ13	LinJ13:315671-320239	141.266	1.092	315671	59.955	LinJ13	LinJ13:315671-320239	125.119	1.054	315671
LINF_260016200	Axonemal dynein light chain - putative	60	LinJ26	LinJ26:357271-358671	119.563	1.037	357271	59.974	LinJ26	LinJ26:357271-358671	133.132	1.091	357271	59.962	LinJ26	LinJ26:357271-358671	89.86	1.017	357271	59.978	LinJ26	LinJ26:357271-358671	139.341	1.046	357271	59.999	LinJ26	LinJ26:357271-358671	152.141	1.02	357271
LINF_330019400	Axonemal inner arm dynein light chain - putative	59.998	LinJ33	LinJ33:497622-498365	89.285	1.088	497622	60	LinJ33	LinJ33:497622-498365	123.818	1.097	497622	60	LinJ33	LinJ33:497622-498365	88.476	1.102	497622	59.992	LinJ33	LinJ33:497622-498365	150.423	1.134	497622	60	LinJ33	LinJ33:497622-498365	193.509	1.141	497622
LINF_320041000	B-box zinc finger containing protein - putative	60	LinJ32	LinJ32:1339352-1343308	86.874	1.034	1339352	59.985	LinJ32	LinJ32:1339352-1343308	118.521	1.068	1339352	59.994	LinJ32	LinJ32:1339352-1343308	83.227	1.029	1339352	59.965	LinJ32	LinJ32:1339352-1343308	95.16	1.015	1339352	59.956	LinJ32	LinJ32:1339352-1343308	108.022	1.137	1339352
LINF_320007900	b9 domain-containing protein 1	60	LinJ32	LinJ32:102203-102907	66.97	0.843	102203	60	LinJ32	LinJ32:102203-102907	87.99	0.836	102203	59.98	LinJ32	LinJ32:102203-102907	77.163	0.892	102203	59.982	LinJ32	LinJ32:102203-102907	68.254	0.809	102203	60	LinJ32	LinJ32:102203-102907	66.648	0.732	102203
LINF_250008400	B9 domain-containing protein 2	60	LinJ25	LinJ25:95477-96028	73.684	0.995	95477	59.961	LinJ25	LinJ25:95477-96028	108.466	1.015	95477	60	LinJ25	LinJ25:95477-96028	98.777	1.11	95477	59.887	LinJ25	LinJ25:95477-96028	83.31	0.997	95477	59.983	LinJ25	LinJ25:95477-96028	93.525	0.989	95477
LINF_080006800	Bacterial transferase hexapeptide (six repeats) - putative	59.958	LinJ08	LinJ08:68480-69364	206.311	0.921	68480	59.949	LinJ08	LinJ08:68480-69364	150.698	1.027	68480	60	LinJ08	LinJ08:68480-69364	104.943	1.19	68480	59.944	LinJ08	LinJ08:68480-69364	119.117	0.938	68480	60	LinJ08	LinJ08:68480-69364	103.88	0.995	68480
LINF_110005200	Bacterial transferase hexapeptide (six repeats) - putative	59.969	LinJ11	LinJ11:5204-6127	74.392	1.051	5204	59.96	LinJ11	LinJ11:5204-6127	128.843	0.966	5204	60	LinJ11	LinJ11:5204-6127	122.606	1.329	5204	59.959	LinJ11	LinJ11:5204-6127	108.896	0.972	5204	59.882	LinJ11	LinJ11:5204-6127	106.727	1.068	5204
LINF_360059900	Bacterial transferase hexapeptide (six repeats) - putative	60	LinJ36	LinJ36:1989710-1991005	86.653	1.104	1989710	60	LinJ36	LinJ36:1989710-1991005	99.078	0.995	1989710	60	LinJ36	LinJ36:1989710-1991005	79.939	0.949	1989710	60	LinJ36	LinJ36:1989710-1991005	86.3	1.044	1989710	59.942	LinJ36	LinJ36:1989710-1991005	83.713	0.964	1989710
LINF_090021700	Bacterial trigger factor protein (TF) C-terminus - putative	60	LinJ09	LinJ09:546771-547190	107.532	1.014	546771	59.984	LinJ09	LinJ09:546771-547190	143.36	0.99	546771	60	LinJ09	LinJ09:546771-547190	118.043	1.185	546771	60	LinJ09	LinJ09:546771-547190	96.305	0.843	546771	59.949	LinJ09	LinJ09:546771-547190	151.616	0.992	546771
LINF_210005600	BAR domain containing protein - putative	60	LinJ21	LinJ21:14910-15647	77.08	1.038	14910	59.913	LinJ21	LinJ21:14910-15647	109.312	1.056	14910	60	LinJ21	LinJ21:14910-15647	112.062	1.258	14910	59.949	LinJ21	LinJ21:14910-15647	65.984	0.839	14910	60	LinJ21	LinJ21:14910-15647	97.772	1.073	14910
LINF_350047600	Bardet-Biedl syndrome 1 protein homolog (BBS1-like protein 1) - putative	59.949	LinJ35	LinJ35:1584161-1585942	92.192	1.124	1584161	59.986	LinJ35	LinJ35:1584161-1585942	108.369	1.044	1584161	59.982	LinJ35	LinJ35:1584161-1585942	83.617	1.006	1584161	59.979	LinJ35	LinJ35:1584161-1585942	88.254	0.991	1584161	59.968	LinJ35	LinJ35:1584161-1585942	126.618	0.967	1584161
LINF_140006900	Bardet-Biedl syndrome 10 protein homolog (BBS10-like protein 10) - putative	60	LinJ14	LinJ14:51414-51935	72.804	1.033	51414	59.957	LinJ14	LinJ14:51414-51935	106.739	1.074	51414	60	LinJ14	LinJ14:51414-51935	108.434	1.237	51414	60	LinJ14	LinJ14:51414-51935	79.914	1.035	51414	60	LinJ14	LinJ14:51414-51935	125.349	1.153	51414
LINF_360029900	Bardet-Biedl syndrome 4 protein - putative	59.974	LinJ36	LinJ36:910894-912381	88.545	1.096	910894	60	LinJ36	LinJ36:910894-912381	111.383	1.084	910894	59.905	LinJ36	LinJ36:910894-912381	90.571	1.101	910894	60	LinJ36	LinJ36:910894-912381	102.358	1.174	910894	59.957	LinJ36	LinJ36:910894-912381	96.72	1.089	910894
LINF_340020400	BCS1 N terminal/ATPase family associated with various cellular activities (AAA) - putative	59.941	LinJ34	LinJ34:627482-628702	89.62	1.187	627482	59.96	LinJ34	LinJ34:627482-628702	120.715	1.214	627482	60	LinJ34	LinJ34:627482-628702	75.847	0.924	627482	59.874	LinJ34	LinJ34:627482-628702	98.184	1.206	627482	59.926	LinJ34	LinJ34:627482-628702	100.985	1.161	627482
LINF_350045700	Bem46-like serine peptidase	60	LinJ35	LinJ35:1526550-1527734	89.727	1.103	1526550	59.939	LinJ35	LinJ35:1526550-1527734	111.258	1.083	1526550	60	LinJ35	LinJ35:1526550-1527734	81.545	0.969	1526550	59.923	LinJ35	LinJ35:1526550-1527734	87.755	1.008	1526550	60	LinJ35	LinJ35:1526550-1527734	148.965	1.144	1526550
LINF_010009900	beta eliminating lyase -putative	60	LinJ01	LinJ01:128823-129902	75.484	1.104	128823	60	LinJ01	LinJ01:128823-129902	100.428	0.994	128823	59.898	LinJ01	LinJ01:128823-129902	114.327	1.059	128823	59.866	LinJ01	LinJ01:128823-129902	81.019	1.088	128823	59.979	LinJ01	LinJ01:128823-129902	103.81	0.997	128823
LINF_250005000	beta galactofuranosyl transferase	60	LinJ25	LinJ25:3927-5231	59.321	0.817	3927	59.938	LinJ25	LinJ25:3927-5231	102.947	0.993	3927	60	LinJ25	LinJ25:3927-5231	111.947	1.237	3927	59.998	LinJ25	LinJ25:3927-5231	61.752	0.798	3927	59.992	LinJ25	LinJ25:3927-5231	96.029	1.056	3927
LINF_330042200	beta prime cop protein - putative	59.991	LinJ33	LinJ33:1510734-1513388	62.63	0.798	1510734	59.994	LinJ33	LinJ33:1510734-1513388	103.579	0.955	1510734	59.996	LinJ33	LinJ33:1510734-1513388	110.789	1.33	1510734	59.991	LinJ33	LinJ33:1510734-1513388	98.389	0.803	1510734	59.98	LinJ33	LinJ33:1510734-1513388	153.285	0.935	1510734
LINF_230005300	beta propeller protein - putative	59.953	LinJ23	LinJ23:8867-10300	172.975	0.958	8867	59.999	LinJ23	LinJ23:8867-10300	178.861	1.003	8867	60	LinJ23	LinJ23:8867-10300	125.307	1.369	8867	59.907	LinJ23	LinJ23:8867-10300	72.105	0.936	8867	59.949	LinJ23	LinJ23:8867-10300	117.311	1.05	8867
LINF_080017700	beta tubulin	43.901	LinJ08	LinJ08:509434-510765	383.624	1.758	509434	42.284	LinJ08	LinJ08:509434-510765	275.639	1.911	509434	41.433	LinJ08	LinJ08:509434-510765	276.826	3.104	509434	41.967	LinJ08	LinJ08:509434-510765	292.69	2.397	509434	35.84	LinJ08	LinJ08:509434-510765	234.006	2.281	509434
LINF_210028500	beta tubulin	18.441	LinJ21	LinJ21:754285-755616	107.363	1.402	754285	18.398	LinJ21	LinJ21:754285-755616	133.082	1.203	754285	20.975	LinJ21	LinJ21:754285-755616	132.003	1.512	754285	15.733	LinJ21	LinJ21:754285-755616	125.634	1.419	754285	14.51	LinJ21	LinJ21:754285-755616	183.175	1.874	754285
LINF_330015000	beta tubulin	1.697	LinJ33	LinJ33:320211-321542	121.231	1.5	320211	0.731	LinJ33	LinJ33:320211-321542	170.542	1.53	320211	1.71	LinJ33	LinJ33:320211-321542	153.979	1.876	320211	0.893	LinJ33	LinJ33:320211-321542	212.995	1.645	320211	0.645	LinJ33	LinJ33:320211-321542	298.894	1.784	320211
LINF_330015100	beta tubulin	0.282	LinJ33	LinJ33:323760-325091	112.673	1.393	323760	0.006	LinJ33	LinJ33:323760-325091	177.231	1.59	323760	0.016	LinJ33	LinJ33:323760-325091	151.64	1.848	323760	0.035	LinJ33	LinJ33:323760-325091	202.336	1.562	323760	0.185	LinJ33	LinJ33:323760-325091	317.748	1.897	323760
LINF_330015200	beta tubulin	0	LinJ33	LinJ33:327306-328637	114.951	1.421	327306	0.027	LinJ33	LinJ33:327306-328637	175.965	1.579	327306	0	LinJ33	LinJ33:327306-328637	152.486	1.858	327306	0.053	LinJ33	LinJ33:327306-328637	202.569	1.563	327306	0.032	LinJ33	LinJ33:327306-328637	324.562	1.938	327306
LINF_330015300	beta tubulin	1.076	LinJ33	LinJ33:330850-332181	107.823	1.334	330850	2.185	LinJ33	LinJ33:330850-332181	160.745	1.441	330850	1.546	LinJ33	LinJ33:330850-332181	130.361	1.587	330850	2.387	LinJ33	LinJ33:330850-332181	194.9	1.505	330850	0.792	LinJ33	LinJ33:330850-332181	322.095	1.924	330850
LINF_330015400	beta tubulin	0.023	LinJ33	LinJ33:334397-335728	105.018	1.299	334397	0	LinJ33	LinJ33:334397-335728	154.396	1.384	334397	0	LinJ33	LinJ33:334397-335728	120.47	1.466	334397	0	LinJ33	LinJ33:334397-335728	193.79	1.497	334397	0.036	LinJ33	LinJ33:334397-335728	338.556	2.023	334397
LINF_330015500	beta tubulin	6.21	LinJ33	LinJ33:337939-339270	96.993	1.199	337939	5.208	LinJ33	LinJ33:337939-339270	155.593	1.395	337939	5.095	LinJ33	LinJ33:337939-339270	124.33	1.514	337939	5.422	LinJ33	LinJ33:337939-339270	167.869	1.293	337939	4.4	LinJ33	LinJ33:337939-339270	294.924	1.76	337939
LINF_360065700	beta-adaptin protein - putative	60	LinJ36	LinJ36:2198844-2199251	89.088	1.096	2198844	60	LinJ36	LinJ36:2198844-2199251	110.646	1.068	2198844	59.982	LinJ36	LinJ36:2198844-2199251	80.484	0.981	2198844	59.982	LinJ36	LinJ36:2198844-2199251	92.211	1.045	2198844	60	LinJ36	LinJ36:2198844-2199251	95.396	1.067	2198844
LINF_040008200	beta-fructofuranosidase - putative	29.422	LinJ04	LinJ04:97144-99075	78.018	1.054	97144	30.646	LinJ04	LinJ04:97144-99075	108.297	1.004	97144	29.311	LinJ04	LinJ04:97144-99075	93.676	0.978	97144	27.889	LinJ04	LinJ04:97144-99075	85.726	1.011	97144	30.818	LinJ04	LinJ04:97144-99075	93.621	0.932	97144
LINF_040008300	beta-fructofuranosidase - putative	16.574	LinJ04	LinJ04:100760-101959	74.441	1.004	100760	15.254	LinJ04	LinJ04:100760-101959	106.056	0.981	100760	12.994	LinJ04	LinJ04:100760-101959	100.168	1.052	100760	15.743	LinJ04	LinJ04:100760-101959	84.832	0.997	100760	16.465	LinJ04	LinJ04:100760-101959	97.549	0.971	100760
LINF_350011100	beta-fructofuranosidase - putative	59.931	LinJ35	LinJ35:215714-218992	98.392	1.178	215714	59.891	LinJ35	LinJ35:215714-218992	112.312	1.066	215714	59.906	LinJ35	LinJ35:215714-218992	87.787	1.065	215714	59.963	LinJ35	LinJ35:215714-218992	139.566	1.517	215714	59.845	LinJ35	LinJ35:215714-218992	144.504	1.092	215714
LINF_330008800	beta-galactofuranosyltransferase-like protein	60	LinJ33	LinJ33:111186-112568	77.444	0.994	111186	59.946	LinJ33	LinJ33:111186-112568	106.617	0.991	111186	59.991	LinJ33	LinJ33:111186-112568	91.168	1.086	111186	59.997	LinJ33	LinJ33:111186-112568	125.598	1.031	111186	59.973	LinJ33	LinJ33:111186-112568	190.112	1.16	111186
LINF_240024100	beta-ketoacyl-ACP reductase 2 - putative	59.996	LinJ24	LinJ24:695370-696692	82.565	1.077	695370	59.96	LinJ24	LinJ24:695370-696692	127.368	0.992	695370	60	LinJ24	LinJ24:695370-696692	83.861	0.935	695370	59.987	LinJ24	LinJ24:695370-696692	94.588	1.088	695370	59.998	LinJ24	LinJ24:695370-696692	104.849	1.074	695370
LINF_280036200	Beta-lactamase - putative	59.859	LinJ28	LinJ28:1117911-1119407	76.95	1.005	1117911	59.951	LinJ28	LinJ28:1117911-1119407	102.392	0.99	1117911	60	LinJ28	LinJ28:1117911-1119407	110.846	1.301	1117911	60	LinJ28	LinJ28:1117911-1119407	81.873	0.956	1117911	59.898	LinJ28	LinJ28:1117911-1119407	93.971	1.026	1117911
LINF_080013500	Beta-lactamase superfamily domain containing protein - putative	59.978	LinJ08	LinJ08:367958-374323	246.562	1.106	367958	59.982	LinJ08	LinJ08:367958-374323	164.759	1.125	367958	59.994	LinJ08	LinJ08:367958-374323	90.202	1.026	367958	59.979	LinJ08	LinJ08:367958-374323	143.95	1.142	367958	59.966	LinJ08	LinJ08:367958-374323	116.926	1.123	367958
LINF_130019100	Beta-lactamase superfamily domain containing protein - putative	60	LinJ13	LinJ13:492888-494102	79.25	1.051	492888	60	LinJ13	LinJ13:492888-494102	112.58	0.976	492888	60	LinJ13	LinJ13:492888-494102	91.097	1.002	492888	59.981	LinJ13	LinJ13:492888-494102	138.886	1.118	492888	59.888	LinJ13	LinJ13:492888-494102	117.199	1.001	492888
LINF_360069800	bilobe protein - conserved	59.971	LinJ36	LinJ36:2343774-2345747	80.753	0.993	2343774	59.975	LinJ36	LinJ36:2343774-2345747	103.056	0.992	2343774	60	LinJ36	LinJ36:2343774-2345747	81.657	0.997	2343774	59.968	LinJ36	LinJ36:2343774-2345747	93.159	1.051	2343774	60	LinJ36	LinJ36:2343774-2345747	89.096	0.995	2343774
LINF_310016800	biotin/lipoate protein ligase-like protein	59.981	LinJ31	LinJ31:435089-435880	168.204	1.126	435089	59.986	LinJ31	LinJ31:435089-435880	227.823	1.058	435089	60	LinJ31	LinJ31:435089-435880	159.507	0.94	435089	59.976	LinJ31	LinJ31:435089-435880	228.595	1.121	435089	60	LinJ31	LinJ31:435089-435880	183.479	1.018	435089
LINF_170012100	bis(5'-nucleosyl)-tetraphosphatase - symmetrical-like protein	60	LinJ17	LinJ17:297579-298535	92.824	1.197	297579	59.888	LinJ17	LinJ17:297579-298535	110.52	1.037	297579	60	LinJ17	LinJ17:297579-298535	88.154	1.006	297579	59.967	LinJ17	LinJ17:297579-298535	100.896	1.168	297579	59.91	LinJ17	LinJ17:297579-298535	105.253	1.062	297579
LINF_210028400	BolA-like protein - putative	59.981	LinJ21	LinJ21:750104-750343	56.987	0.793	750104	60	LinJ21	LinJ21:750104-750343	93.435	0.894	750104	60	LinJ21	LinJ21:750104-750343	106.941	1.184	750104	60	LinJ21	LinJ21:750104-750343	59.799	0.763	750104	60	LinJ21	LinJ21:750104-750343	107.188	1.133	750104
LINF_240026600	BolA-like protein - putative	60	LinJ24	LinJ24:778108-778374	67.417	0.913	778108	59.948	LinJ24	LinJ24:778108-778374	114.421	0.922	778108	60	LinJ24	LinJ24:778108-778374	115.229	1.269	778108	59.989	LinJ24	LinJ24:778108-778374	65.733	0.815	778108	59.823	LinJ24	LinJ24:778108-778374	88.075	0.924	778108
LINF_110009000	BOP1NT (NUC169) domain/WD domain - G-beta repeat - putative	59.984	LinJ11	LinJ11:134237-136663	80.314	1.079	134237	59.997	LinJ11	LinJ11:134237-136663	148.311	1.054	134237	60	LinJ11	LinJ11:134237-136663	87.321	0.972	134237	59.98	LinJ11	LinJ11:134237-136663	137.311	1.111	134237	59.963	LinJ11	LinJ11:134237-136663	110.761	1.065	134237
LINF_360063900	branch point binding protein - putative	59.96	LinJ36	LinJ36:2135143-2136012	81.543	1.013	2135143	59.973	LinJ36	LinJ36:2135143-2136012	97.815	0.956	2135143	60	LinJ36	LinJ36:2135143-2136012	74.04	0.896	2135143	60	LinJ36	LinJ36:2135143-2136012	74.354	0.861	2135143	60	LinJ36	LinJ36:2135143-2136012	97.16	1.097	2135143
LINF_270027400	branched-chain amino acid aminotransferase - putative	59.983	LinJ27	LinJ27:946546-947751	99.654	1.303	946546	59.995	LinJ27	LinJ27:946546-947751	111.525	1.086	946546	59.973	LinJ27	LinJ27:946546-947751	81.34	1.052	946546	60	LinJ27	LinJ27:946546-947751	102.456	1.166	946546	59.96	LinJ27	LinJ27:946546-947751	195.928	2.177	946546
LINF_350053700	BRCA1 C Terminus (BRCT) domain containing protein - putative	59.952	LinJ35	LinJ35:1812685-1813785	80.408	0.985	1812685	59.971	LinJ35	LinJ35:1812685-1813785	103.724	1.005	1812685	60	LinJ35	LinJ35:1812685-1813785	77.456	0.926	1812685	60	LinJ35	LinJ35:1812685-1813785	88.197	0.997	1812685	59.976	LinJ35	LinJ35:1812685-1813785	129.449	0.991	1812685
LINF_330012700	BRE1 E3 ubiquitin ligase - putative	59.983	LinJ33	LinJ33:236598-239225	87.112	1.129	236598	59.973	LinJ33	LinJ33:236598-239225	105.216	1.003	236598	60	LinJ33	LinJ33:236598-239225	74.156	0.851	236598	59.964	LinJ33	LinJ33:236598-239225	127.865	1.097	236598	59.946	LinJ33	LinJ33:236598-239225	173.243	1.095	236598
LINF_260005100	brix domain containing-like protein	60	LinJ26	LinJ26:2237-3325	106.315	0.953	2237	59.927	LinJ26	LinJ26:2237-3325	118.592	1.005	2237	60	LinJ26	LinJ26:2237-3325	120.242	1.343	2237	59.992	LinJ26	LinJ26:2237-3325	97.531	0.784	2237	59.983	LinJ26	LinJ26:2237-3325	147.533	1.016	2237
LINF_250028500	BRO1-like domain containing protein - putative	59.953	LinJ25	LinJ25:807103-808317	69.106	0.932	807103	60	LinJ25	LinJ25:807103-808317	111.714	1.079	807103	60	LinJ25	LinJ25:807103-808317	82.853	0.925	807103	59.977	LinJ25	LinJ25:807103-808317	85.417	1.062	807103	60	LinJ25	LinJ25:807103-808317	86.14	0.963	807103
LINF_270023300	BRO1-like domain/ALIX V-shaped domain binding to HIV - putative	59.922	LinJ27	LinJ27:746980-749727	88.405	1.205	746980	59.978	LinJ27	LinJ27:746980-749727	109.281	1.114	746980	60	LinJ27	LinJ27:746980-749727	77.76	0.946	746980	59.971	LinJ27	LinJ27:746980-749727	96.587	1.192	746980	59.998	LinJ27	LinJ27:746980-749727	95.039	1.083	746980
LINF_090020000	Bromodomain - putative	59.987	LinJ09	LinJ09:500781-502739	110.326	1.008	500781	59.968	LinJ09	LinJ09:500781-502739	160.345	1.067	500781	59.989	LinJ09	LinJ09:500781-502739	99.343	1.068	500781	59.992	LinJ09	LinJ09:500781-502739	113.604	0.915	500781	59.944	LinJ09	LinJ09:500781-502739	157.273	0.997	500781
LINF_360042200	Bromodomain - putative	59.986	LinJ36	LinJ36:1360703-1361374	86.365	1.111	1360703	59.988	LinJ36	LinJ36:1360703-1361374	120.538	1.209	1360703	60	LinJ36	LinJ36:1360703-1361374	90.949	1.075	1360703	59.955	LinJ36	LinJ36:1360703-1361374	95.961	1.169	1360703	59.935	LinJ36	LinJ36:1360703-1361374	104.808	1.208	1360703
LINF_360037800	bromodomain factor 2 protein - putative	60	LinJ36	LinJ36:1248890-1249600	91.049	1.167	1248890	59.946	LinJ36	LinJ36:1248890-1249600	99.935	1.008	1248890	60	LinJ36	LinJ36:1248890-1249600	80.68	0.951	1248890	60	LinJ36	LinJ36:1248890-1249600	87.448	1.069	1248890	59.955	LinJ36	LinJ36:1248890-1249600	91.907	1.061	1248890
LINF_010005600	BSD domain containing protein - putative	60	LinJ01	LinJ01:19950-21689	65.716	0.932	19950	59.937	LinJ01	LinJ01:19950-21689	104.804	0.994	19950	59.983	LinJ01	LinJ01:19950-21689	110.642	1.118	19950	60	LinJ01	LinJ01:19950-21689	70.401	0.867	19950	59.997	LinJ01	LinJ01:19950-21689	107.612	1.002	19950
LINF_320044400	BT1 family - putative	59.972	LinJ32	LinJ32:1453195-1454622	82.425	1.036	1453195	59.974	LinJ32	LinJ32:1453195-1454622	108.278	1.034	1453195	60	LinJ32	LinJ32:1453195-1454622	100.2	1.158	1453195	59.993	LinJ32	LinJ32:1453195-1454622	87.559	1.042	1453195	59.982	LinJ32	LinJ32:1453195-1454622	94.266	1.035	1453195
LINF_310005300	BT1 family/MFS/sugar transport protein - putative	59.945	LinJ31	LinJ31:15859-17499	132.096	0.9	15859	59.979	LinJ31	LinJ31:15859-17499	209.884	0.989	15859	59.986	LinJ31	LinJ31:15859-17499	212.623	1.248	15859	59.994	LinJ31	LinJ31:15859-17499	161.987	0.832	15859	59.985	LinJ31	LinJ31:15859-17499	176.638	0.99	15859
LINF_180009900	BTB/POZ domain containing protein - putative	59.981	LinJ18	LinJ18:192015-192881	96.831	0.961	192015	59.921	LinJ18	LinJ18:192015-192881	121.575	0.991	192015	60	LinJ18	LinJ18:192015-192881	77.014	0.886	192015	60	LinJ18	LinJ18:192015-192881	96.363	1.157	192015	59.954	LinJ18	LinJ18:192015-192881	96.49	1.014	192015
LINF_180021100	BTB/POZ domain containing protein - putative	60	LinJ18	LinJ18:677891-679150	103.826	0.992	677891	59.986	LinJ18	LinJ18:677891-679150	131.597	1.032	677891	60	LinJ18	LinJ18:677891-679150	110.931	1.338	677891	59.995	LinJ18	LinJ18:677891-679150	77.154	0.855	677891	59.99	LinJ18	LinJ18:677891-679150	106.697	1.087	677891
LINF_280012100	BTB/POZ domain containing protein - putative	59.949	LinJ28	LinJ28:261980-263407	83.602	1.059	261980	59.934	LinJ28	LinJ28:261980-263407	104.648	0.977	261980	59.977	LinJ28	LinJ28:261980-263407	76.599	0.938	261980	59.898	LinJ28	LinJ28:261980-263407	83.037	0.903	261980	59.96	LinJ28	LinJ28:261980-263407	101.378	1.077	261980
LINF_310039700	BTB/POZ domain containing protein - putative	59.997	LinJ31	LinJ31:1490208-1491293	145.654	0.98	1490208	60	LinJ31	LinJ31:1490208-1491293	197.975	0.927	1490208	59.969	LinJ31	LinJ31:1490208-1491293	213.831	1.265	1490208	59.911	LinJ31	LinJ31:1490208-1491293	161.579	0.813	1490208	59.987	LinJ31	LinJ31:1490208-1491293	186.628	1.039	1490208
LINF_350032100	BTB/POZ domain containing protein - putative	60	LinJ35	LinJ35:1016905-1018149	94.604	1.158	1016905	59.975	LinJ35	LinJ35:1016905-1018149	109.347	1.064	1016905	60	LinJ35	LinJ35:1016905-1018149	82.284	0.98	1016905	59.955	LinJ35	LinJ35:1016905-1018149	92.948	1.06	1016905	59.987	LinJ35	LinJ35:1016905-1018149	141.469	1.086	1016905
LINF_300009900	bystin - putative	60	LinJ30	LinJ30:156336-157745	84.969	1.08	156336	59.997	LinJ30	LinJ30:156336-157745	115.121	1.09	156336	60	LinJ30	LinJ30:156336-157745	81.835	0.957	156336	59.983	LinJ30	LinJ30:156336-157745	89.87	1.033	156336	59.914	LinJ30	LinJ30:156336-157745	113.587	1.238	156336
LINF_260008200	C-1-tetrahydrofolate synthase - cytoplasmic - putative	60	LinJ26	LinJ26:81234-82130	95.473	0.862	81234	59.991	LinJ26	LinJ26:81234-82130	110.6	0.941	81234	59.995	LinJ26	LinJ26:81234-82130	104.622	1.164	81234	59.975	LinJ26	LinJ26:81234-82130	116.365	0.934	81234	59.904	LinJ26	LinJ26:81234-82130	134.287	0.928	81234
LINF_320029600	C-14 sterol reductase - putative	60	LinJ32	LinJ32:910316-911629	86.728	1.084	910316	59.982	LinJ32	LinJ32:910316-911629	117.673	1.113	910316	60	LinJ32	LinJ32:910316-911629	81.894	0.947	910316	60	LinJ32	LinJ32:910316-911629	93.037	1.09	910316	59.939	LinJ32	LinJ32:910316-911629	93.12	1.018	910316
LINF_360032800	C-4 sterol methyl oxidase - putative	60	LinJ36	LinJ36:1048754-1049962	97.358	1.249	1048754	59.997	LinJ36	LinJ36:1048754-1049962	101.173	1.023	1048754	59.974	LinJ36	LinJ36:1048754-1049962	87.636	1.028	1048754	60	LinJ36	LinJ36:1048754-1049962	102.456	1.251	1048754	60	LinJ36	LinJ36:1048754-1049962	97.118	1.129	1048754
LINF_310011600	C-5 sterol desaturase - putative	59.957	LinJ31	LinJ31:215072-215896	146.032	0.983	215072	59.955	LinJ31	LinJ31:215072-215896	215.422	1.007	215072	59.948	LinJ31	LinJ31:215072-215896	188.472	1.111	215072	59.967	LinJ31	LinJ31:215072-215896	220.534	1.091	215072	59.95	LinJ31	LinJ31:215072-215896	191.248	1.064	215072
LINF_290029100	C-8 sterol isomerase-like protein	59.99	LinJ29	LinJ29:1001556-1002227	73.89	1.005	1001556	60	LinJ29	LinJ29:1001556-1002227	115.34	1.041	1001556	60	LinJ29	LinJ29:1001556-1002227	85.364	0.993	1001556	59.89	LinJ29	LinJ29:1001556-1002227	131.718	1.133	1001556	59.882	LinJ29	LinJ29:1001556-1002227	133.41	1.026	1001556
LINF_190007400	C-terminal motor kinesin - putative	59.936	LinJ19	LinJ19:80216-82741	76.946	1.07	80216	59.847	LinJ19	LinJ19:80216-82741	112.706	1.119	80216	59.952	LinJ19	LinJ19:80216-82741	97.539	1.153	80216	59.932	LinJ19	LinJ19:80216-82741	86.565	1.085	80216	59.906	LinJ19	LinJ19:80216-82741	95.04	1.033	80216
LINF_280024800	C-terminal motor kinesin - putative	59.97	LinJ28	LinJ28:718629-721526	96.19	1.235	718629	59.976	LinJ28	LinJ28:718629-721526	114.421	1.08	718629	60	LinJ28	LinJ28:718629-721526	75.069	0.892	718629	59.989	LinJ28	LinJ28:718629-721526	98.425	1.101	718629	59.963	LinJ28	LinJ28:718629-721526	105.627	1.132	718629
LINF_130012500	C2 domain containing protein - putative	59.947	LinJ13	LinJ13:249260-255448	89.359	1.166	249260	59.98	LinJ13	LinJ13:249260-255448	125.684	1.073	249260	59.998	LinJ13	LinJ13:249260-255448	82.557	0.956	249260	59.984	LinJ13	LinJ13:249260-255448	148.392	1.152	249260	59.983	LinJ13	LinJ13:249260-255448	127.963	1.079	249260
LINF_310012500	C2 domain containing protein - putative	60	LinJ31	LinJ31:245815-246663	161.91	1.067	245815	59.947	LinJ31	LinJ31:245815-246663	215.308	0.987	245815	59.983	LinJ31	LinJ31:245815-246663	190.074	1.133	245815	59.977	LinJ31	LinJ31:245815-246663	240.733	1.156	245815	59.989	LinJ31	LinJ31:245815-246663	203.637	1.12	245815
LINF_340031300	C2 domain containing protein - putative	59.915	LinJ34	LinJ34:1111994-1114606	85.898	1.152	1111994	59.947	LinJ34	LinJ34:1111994-1114606	95.055	0.99	1111994	60	LinJ34	LinJ34:1111994-1114606	77.477	0.919	1111994	59.929	LinJ34	LinJ34:1111994-1114606	84.524	1.095	1111994	59.994	LinJ34	LinJ34:1111994-1114606	90.582	1.085	1111994
LINF_290006000	C2 domain in Dock180 and Zizimin proteins - putative	59.141	LinJ29	LinJ29:28337-35695	73.999	0.987	28337	57.775	LinJ29	LinJ29:28337-35695	119.56	1.06	28337	59.842	LinJ29	LinJ29:28337-35695	104.853	1.253	28337	57.907	LinJ29	LinJ29:28337-35695	108.202	0.906	28337	56.126	LinJ29	LinJ29:28337-35695	144.086	1.09	28337
LINF_310013500	c2 domain protein - putative	59.553	LinJ31	LinJ31:286848-287585	161.623	1.085	286848	59.649	LinJ31	LinJ31:286848-287585	243.64	1.136	286848	59.631	LinJ31	LinJ31:286848-287585	176.9	1.041	286848	59.639	LinJ31	LinJ31:286848-287585	234.084	1.156	286848	59.428	LinJ31	LinJ31:286848-287585	210.904	1.172	286848
LINF_310013600	c2 domain protein - putative	60	LinJ31	LinJ31:288626-289492	140.433	0.888	288626	59.937	LinJ31	LinJ31:288626-289492	207.82	0.917	288626	60	LinJ31	LinJ31:288626-289492	173.982	1.069	288626	60	LinJ31	LinJ31:288626-289492	227.76	1.026	288626	59.984	LinJ31	LinJ31:288626-289492	195.456	1.044	288626
LINF_060012700	C2 domain/Ankyrin repeats (3 copies)/Ankyrin repeat - putative	59.991	LinJ06	LinJ06:273464-275683	84.281	1.059	273464	59.985	LinJ06	LinJ06:273464-275683	107.449	0.933	273464	60	LinJ06	LinJ06:273464-275683	67.069	0.877	273464	59.985	LinJ06	LinJ06:273464-275683	89.48	0.974	273464	59.955	LinJ06	LinJ06:273464-275683	164.759	1.037	273464
LINF_300024600	C2H2 type zinc-finger (2 copies) - putative	59.98	LinJ30	LinJ30:697470-698495	88.242	1.104	697470	60	LinJ30	LinJ30:697470-698495	113.695	1.053	697470	60	LinJ30	LinJ30:697470-698495	90.205	1.071	697470	59.971	LinJ30	LinJ30:697470-698495	102.309	1.134	697470	59.981	LinJ30	LinJ30:697470-698495	102.465	1.098	697470
LINF_290010000	Ca2+-ATPase N terminal autoinhibitory domain containing protein - putative	59.988	LinJ29	LinJ29:174193-177783	86.699	1.105	174193	59.989	LinJ29	LinJ29:174193-177783	128.419	1.085	174193	59.974	LinJ29	LinJ29:174193-177783	88.352	1.14	174193	59.982	LinJ29	LinJ29:174193-177783	149.742	1.141	174193	59.982	LinJ29	LinJ29:174193-177783	157.492	1.151	174193
LINF_270005300	CAAX prenyl protease 1 - putative	60	LinJ27	LinJ27:13111-14394	70.619	0.987	13111	60	LinJ27	LinJ27:13111-14394	107.711	1.121	13111	59.987	LinJ27	LinJ27:13111-14394	107.932	1.293	13111	59.916	LinJ27	LinJ27:13111-14394	66.383	0.881	13111	59.981	LinJ27	LinJ27:13111-14394	84.817	0.997	13111
LINF_260032800	CAAX prenyl protease 2 - putative	59.92	LinJ26	LinJ26:1049296-1049970	102.113	0.94	1049296	59.954	LinJ26	LinJ26:1049296-1049970	117.289	1.015	1049296	59.981	LinJ26	LinJ26:1049296-1049970	127.641	1.404	1049296	60	LinJ26	LinJ26:1049296-1049970	113.717	0.952	1049296	59.966	LinJ26	LinJ26:1049296-1049970	138.849	0.974	1049296
LINF_280030200	Cactus-binding C-terminus of cactin protein - putative	59.984	LinJ28	LinJ28:929450-931525	81.953	1.034	929450	59.999	LinJ28	LinJ28:929450-931525	113.368	1.062	929450	60	LinJ28	LinJ28:929450-931525	84.531	1.02	929450	59.979	LinJ28	LinJ28:929450-931525	93.172	1.023	929450	60	LinJ28	LinJ28:929450-931525	99.524	1.058	929450
LINF_210026000	calcineurin b subunit	60	LinJ21	LinJ21:700276-700803	65.288	0.906	700276	60	LinJ21	LinJ21:700276-700803	92.178	0.888	700276	60	LinJ21	LinJ21:700276-700803	95.911	1.047	700276	59.982	LinJ21	LinJ21:700276-700803	73.036	0.928	700276	60	LinJ21	LinJ21:700276-700803	93.472	1.004	700276
LINF_360034500	Calcineurin-like phosphoesterase superfamily domain containing protein - putative	59.992	LinJ36	LinJ36:1119394-1120494	101.736	1.297	1119394	59.982	LinJ36	LinJ36:1119394-1120494	124.73	1.247	1119394	60	LinJ36	LinJ36:1119394-1120494	91.78	1.09	1119394	59.984	LinJ36	LinJ36:1119394-1120494	106.954	1.288	1119394	59.996	LinJ36	LinJ36:1119394-1120494	106.302	1.221	1119394
LINF_340033800	calcineurin-like phosphoesterase-like protein	59.989	LinJ34	LinJ34:1226313-1228196	82.73	1.105	1226313	59.965	LinJ34	LinJ34:1226313-1228196	113.493	1.154	1226313	59.999	LinJ34	LinJ34:1226313-1228196	81.912	0.99	1226313	59.956	LinJ34	LinJ34:1226313-1228196	90.875	1.139	1226313	59.961	LinJ34	LinJ34:1226313-1228196	88.897	1.031	1226313
LINF_340010000	calcium channel protein - putative	59.976	LinJ34	LinJ34:178373-186043	82.476	1.067	178373	59.974	LinJ34	LinJ34:178373-186043	113.997	1.121	178373	59.995	LinJ34	LinJ34:178373-186043	83.506	1.032	178373	59.979	LinJ34	LinJ34:178373-186043	94.926	1.124	178373	59.974	LinJ34	LinJ34:178373-186043	104.408	1.18	178373
LINF_350025900	calcium motive p-type ATPase - putative	59.975	LinJ35	LinJ35:769134-772463	93.618	1.139	769134	59.993	LinJ35	LinJ35:769134-772463	111.637	1.073	769134	59.992	LinJ35	LinJ35:769134-772463	79.018	0.951	769134	59.983	LinJ35	LinJ35:769134-772463	98.48	1.098	769134	59.983	LinJ35	LinJ35:769134-772463	142.732	1.087	769134
LINF_270014000	calcium uniporter protein - mitochondrial - putative	60	LinJ27	LinJ27:341765-342724	86.551	1.169	341765	59.985	LinJ27	LinJ27:341765-342724	109.474	1.108	341765	60	LinJ27	LinJ27:341765-342724	82.663	1.012	341765	60	LinJ27	LinJ27:341765-342724	91.346	1.116	341765	60	LinJ27	LinJ27:341765-342724	91.864	1.043	341765
LINF_130012300	Calcium-activated chloride channel - putative	59.996	LinJ13	LinJ13:243050-245983	87.549	1.138	243050	59.991	LinJ13	LinJ13:243050-245983	124.494	1.064	243050	60	LinJ13	LinJ13:243050-245983	84.283	0.955	243050	59.949	LinJ13	LinJ13:243050-245983	144.862	1.128	243050	59.982	LinJ13	LinJ13:243050-245983	128.447	1.083	243050
LINF_300018000	calcium-binding protein - putative	60	LinJ30	LinJ30:421771-423012	88.317	1.148	421771	59.884	LinJ30	LinJ30:421771-423012	101.361	0.987	421771	60	LinJ30	LinJ30:421771-423012	86.484	0.996	421771	60	LinJ30	LinJ30:421771-423012	105.21	1.252	421771	59.997	LinJ30	LinJ30:421771-423012	103.803	1.149	421771
LINF_040005000	calcium-translocating P-type ATPase	59.961	LinJ04	LinJ04:4158-7229	71.353	1.037	4158	59.977	LinJ04	LinJ04:4158-7229	106.777	1.06	4158	59.953	LinJ04	LinJ04:4158-7229	110.153	1.079	4158	59.972	LinJ04	LinJ04:4158-7229	70.363	0.959	4158	59.998	LinJ04	LinJ04:4158-7229	103.032	1.095	4158
LINF_330017500	calcium-transporting ATPase - putative	59.986	LinJ33	LinJ33:410824-414417	90.269	1.128	410824	59.969	LinJ33	LinJ33:410824-414417	122.898	1.117	410824	60	LinJ33	LinJ33:410824-414417	82.511	0.99	410824	59.977	LinJ33	LinJ33:410824-414417	150.468	1.191	410824	59.965	LinJ33	LinJ33:410824-414417	196.157	1.181	410824
LINF_240023300	calcium/calmodulin-dependent protein kinase - putative	59.973	LinJ24	LinJ24:669959-674302	86.807	1.116	669959	59.975	LinJ24	LinJ24:669959-674302	135.355	1.031	669959	60	LinJ24	LinJ24:669959-674302	85.141	0.963	669959	59.98	LinJ24	LinJ24:669959-674302	94.044	1.043	669959	59.954	LinJ24	LinJ24:669959-674302	106.78	1.075	669959
LINF_010013200	calcium/potassium channel (CAKC) - putative	59.916	LinJ01	LinJ01:253431-256484	75.538	1.068	253431	59.956	LinJ01	LinJ01:253431-256484	112.254	1.071	253431	60	LinJ01	LinJ01:253431-256484	117.345	1.139	253431	59.983	LinJ01	LinJ01:253431-256484	84.429	1.058	253431	59.985	LinJ01	LinJ01:253431-256484	115.875	1.079	253431
LINF_090015400	calmodulin - putative	33.156	LinJ09	LinJ09:360746-361195	102.29	0.975	360746	30.112	LinJ09	LinJ09:360746-361195	130.214	0.908	360746	20.509	LinJ09	LinJ09:360746-361195	99.993	0.997	360746	33.792	LinJ09	LinJ09:360746-361195	98.517	0.875	360746	32.79	LinJ09	LinJ09:360746-361195	156.519	1.029	360746
LINF_090015500	calmodulin - putative	33.854	LinJ09	LinJ09:362480-362929	107.122	1.02	362480	32.611	LinJ09	LinJ09:362480-362929	135.336	0.943	362480	28.722	LinJ09	LinJ09:362480-362929	79.212	0.785	362480	35.376	LinJ09	LinJ09:362480-362929	111.953	0.99	362480	37.212	LinJ09	LinJ09:362480-362929	139.813	0.92	362480
LINF_090015600	calmodulin - putative	30.047	LinJ09	LinJ09:364291-364740	104.82	0.999	364291	30.573	LinJ09	LinJ09:364291-364740	138.98	0.968	364291	24.489	LinJ09	LinJ09:364291-364740	83.18	0.826	364291	31.035	LinJ09	LinJ09:364291-364740	107.486	0.952	364291	29.968	LinJ09	LinJ09:364291-364740	135.185	0.89	364291
LINF_130016600	calmodulin - putative	60	LinJ13	LinJ13:403296-403904	73.748	1.012	403296	59.966	LinJ13	LinJ13:403296-403904	104.183	0.942	403296	59.969	LinJ13	LinJ13:403296-403904	81.155	0.87	403296	60	LinJ13	LinJ13:403296-403904	123.541	1.057	403296	59.938	LinJ13	LinJ13:403296-403904	104.521	0.92	403296
LINF_360045600	calmodulin - putative	59.872	LinJ36	LinJ36:1451079-1451546	81.567	1.02	1451079	59.86	LinJ36	LinJ36:1451079-1451546	93.758	0.968	1451079	60	LinJ36	LinJ36:1451079-1451546	76.028	0.932	1451079	60	LinJ36	LinJ36:1451079-1451546	80.272	0.984	1451079	59.994	LinJ36	LinJ36:1451079-1451546	80.116	0.97	1451079
LINF_010007500	Calmodulin-binding - putative	59.807	LinJ01	LinJ01:70170-71015	62.501	0.879	70170	59.899	LinJ01	LinJ01:70170-71015	100.148	0.945	70170	60	LinJ01	LinJ01:70170-71015	90.599	0.96	70170	59.858	LinJ01	LinJ01:70170-71015	79.914	0.979	70170	60	LinJ01	LinJ01:70170-71015	100.316	0.937	70170
LINF_240005800	Calmodulin-binding - putative	60	LinJ24	LinJ24:19648-20487	81.515	1.09	19648	59.958	LinJ24	LinJ24:19648-20487	130.222	1.041	19648	60	LinJ24	LinJ24:19648-20487	126.456	1.401	19648	60	LinJ24	LinJ24:19648-20487	67.875	0.831	19648	60	LinJ24	LinJ24:19648-20487	110.44	1.149	19648
LINF_150017400	calmodulin-like protein	60	LinJ15	LinJ15:439454-440017	90.933	1.157	439454	60	LinJ15	LinJ15:439454-440017	144.474	1.032	439454	60	LinJ15	LinJ15:439454-440017	86.78	1.038	439454	60	LinJ15	LinJ15:439454-440017	132.634	1.15	439454	60	LinJ15	LinJ15:439454-440017	105.487	0.961	439454
LINF_210007600	calmodulin-like protein	60	LinJ21	LinJ21:76069-76533	75.065	1.003	76069	60	LinJ21	LinJ21:76069-76533	98.53	0.918	76069	60	LinJ21	LinJ21:76069-76533	87.996	0.99	76069	60	LinJ21	LinJ21:76069-76533	72.588	0.863	76069	60	LinJ21	LinJ21:76069-76533	106.509	1.109	76069
LINF_280013300	calmodulin-like protein	59.869	LinJ28	LinJ28:290844-291308	79.858	1.084	290844	60	LinJ28	LinJ28:290844-291308	110.782	1.107	290844	60	LinJ28	LinJ28:290844-291308	83.966	0.945	290844	59.698	LinJ28	LinJ28:290844-291308	82.144	1.032	290844	59.856	LinJ28	LinJ28:290844-291308	93.688	1.057	290844
LINF_350044300	calmodulin-like protein	60	LinJ35	LinJ35:1460792-1461211	97.332	1.171	1460792	60	LinJ35	LinJ35:1460792-1461211	107.952	1.076	1460792	60	LinJ35	LinJ35:1460792-1461211	82.055	1.01	1460792	59.991	LinJ35	LinJ35:1460792-1461211	86.437	1	1460792	60	LinJ35	LinJ35:1460792-1461211	119.119	0.966	1460792
LINF_090006100	calmodulin-like protein containing EF hand domain	59.944	LinJ09	LinJ09:48039-49787	106.8	0.972	48039	59.989	LinJ09	LinJ09:48039-49787	143.918	0.961	48039	60	LinJ09	LinJ09:48039-49787	97.49	1	48039	59.998	LinJ09	LinJ09:48039-49787	122.179	1.002	48039	59.995	LinJ09	LinJ09:48039-49787	148.834	0.946	48039
LINF_300039300	calmodulin-related protein - putative	59.979	LinJ30	LinJ30:1217308-1219485	75.231	0.979	1217308	59.963	LinJ30	LinJ30:1217308-1219485	104.808	1.014	1217308	59.997	LinJ30	LinJ30:1217308-1219485	85.386	0.988	1217308	59.989	LinJ30	LinJ30:1217308-1219485	85.024	1.013	1217308	59.991	LinJ30	LinJ30:1217308-1219485	88.327	0.977	1217308
LINF_320015300	Calpain family cysteine protease - putative	59.968	LinJ32	LinJ32:367723-373389	87.787	1.047	367723	59.953	LinJ32	LinJ32:367723-373389	115.636	1.04	367723	59.996	LinJ32	LinJ32:367723-373389	75.327	0.947	367723	59.955	LinJ32	LinJ32:367723-373389	95.634	1.019	367723	59.957	LinJ32	LinJ32:367723-373389	94.455	0.991	367723
LINF_360013400	Calpain family cysteine protease - putative	59.994	LinJ36	LinJ36:284608-287823	82.452	0.992	284608	59.987	LinJ36	LinJ36:284608-287823	108.265	1.022	284608	60	LinJ36	LinJ36:284608-287823	76.674	0.981	284608	59.928	LinJ36	LinJ36:284608-287823	95.107	1.027	284608	59.929	LinJ36	LinJ36:284608-287823	94.65	1.039	284608
LINF_250021300	calpain family cysteine protease-like protein	59.941	LinJ25	LinJ25:580805-582925	95.212	1.282	580805	59.992	LinJ25	LinJ25:580805-582925	113.175	1.068	580805	60	LinJ25	LinJ25:580805-582925	81.476	0.904	580805	59.968	LinJ25	LinJ25:580805-582925	91	1.1	580805	59.996	LinJ25	LinJ25:580805-582925	99.219	1.054	580805
LINF_330028900	calpain protease-like protein	59.977	LinJ33	LinJ33:838771-842910	98.037	1.219	838771	59.993	LinJ33	LinJ33:838771-842910	121.629	1.093	838771	59.997	LinJ33	LinJ33:838771-842910	79.894	0.966	838771	59.97	LinJ33	LinJ33:838771-842910	151.191	1.176	838771	59.965	LinJ33	LinJ33:838771-842910	170.505	1.017	838771
LINF_200017300	calpain-like cysteine peptidase - Clan CA - family C2	59.994	LinJ20	LinJ20:549545-549985	127.143	1.175	549545	59.895	LinJ20	LinJ20:549545-549985	145.814	0.977	549545	60	LinJ20	LinJ20:549545-549985	87.164	0.866	549545	60	LinJ20	LinJ20:549545-549985	126.873	1.095	549545	59.908	LinJ20	LinJ20:549545-549985	153.875	1.073	549545
LINF_140014400	calpain-like cysteine peptidase - putative	28.256	LinJ14	LinJ14:359945-360292	77.513	1.124	359945	30.231	LinJ14	LinJ14:359945-360292	88.282	0.916	359945	18.547	LinJ14	LinJ14:359945-360292	82.435	0.903	359945	31.041	LinJ14	LinJ14:359945-360292	67.565	0.934	359945	32.23	LinJ14	LinJ14:359945-360292	83.3	0.798	359945
LINF_140014500	calpain-like cysteine peptidase - putative	30.632	LinJ14	LinJ14:362664-363011	64.738	0.946	362664	28.078	LinJ14	LinJ14:362664-363011	98.075	1.013	362664	18.776	LinJ14	LinJ14:362664-363011	94.798	1.047	362664	30.635	LinJ14	LinJ14:362664-363011	69.372	0.956	362664	28.149	LinJ14	LinJ14:362664-363011	98.02	0.931	362664
LINF_200017100	calpain-like cysteine peptidase - putative	60	LinJ20	LinJ20:539592-541823	123.569	1.132	539592	59.96	LinJ20	LinJ20:539592-541823	156.625	1.039	539592	59.961	LinJ20	LinJ20:539592-541823	89.786	0.903	539592	59.986	LinJ20	LinJ20:539592-541823	132.769	1.123	539592	59.96	LinJ20	LinJ20:539592-541823	144.582	1.003	539592
LINF_200017200	calpain-like cysteine peptidase - putative	59.979	LinJ20	LinJ20:545261-548260	132.535	1.172	545261	59.969	LinJ20	LinJ20:545261-548260	166.956	1.059	545261	59.987	LinJ20	LinJ20:545261-548260	98.484	1.021	545261	59.98	LinJ20	LinJ20:545261-548260	141.59	1.116	545261	59.96	LinJ20	LinJ20:545261-548260	150.514	1.009	545261
LINF_270010000	calpain-like cysteine peptidase - putative	22.588	LinJ27	LinJ27:149210-163255	83.617	1.093	149210	23.343	LinJ27	LinJ27:149210-163255	112.326	1.092	149210	26.027	LinJ27	LinJ27:149210-163255	79.645	1.056	149210	23.099	LinJ27	LinJ27:149210-163255	91.218	1.029	149210	16.692	LinJ27	LinJ27:149210-163255	135.533	1.499	149210
LINF_270010100	calpain-like cysteine peptidase - putative	40.507	LinJ27	LinJ27:163493-167569	93.57	1.256	163493	45.605	LinJ27	LinJ27:163493-167569	110.649	1.115	163493	46.589	LinJ27	LinJ27:163493-167569	89.206	1.096	163493	43.71	LinJ27	LinJ27:163493-167569	93.945	1.138	163493	43.142	LinJ27	LinJ27:163493-167569	95.584	1.081	163493
LINF_270010200	calpain-like cysteine peptidase - putative	57.959	LinJ27	LinJ27:174597-193103	75.38	0.997	174597	58.347	LinJ27	LinJ27:174597-193103	102.531	1.011	174597	57.738	LinJ27	LinJ27:174597-193103	78.62	0.975	174597	58.313	LinJ27	LinJ27:174597-193103	86.043	1.007	174597	58.433	LinJ27	LinJ27:174597-193103	89.522	0.994	174597
LINF_270010300	calpain-like cysteine peptidase - putative	26.308	LinJ27	LinJ27:204379-218529	53.363	0.682	204379	20.651	LinJ27	LinJ27:204379-218529	88.748	0.86	204379	23.967	LinJ27	LinJ27:204379-218529	59.21	0.753	204379	24.58	LinJ27	LinJ27:204379-218529	62.1	0.692	204379	30.871	LinJ27	LinJ27:204379-218529	52.834	0.57	204379
LINF_270010400	calpain-like cysteine peptidase - putative	0	LinJ27	LinJ27:218586-219551	33.788	0.422	218586	0	LinJ27	LinJ27:218586-219551	67.424	0.636	218586	0	LinJ27	LinJ27:218586-219551	38.879	0.603	218586	0	LinJ27	LinJ27:218586-219551	38.627	0.383	218586	0	LinJ27	LinJ27:218586-219551	19.924	0.207	218586
LINF_270010500	calpain-like cysteine peptidase - putative	0	LinJ27	LinJ27:219608-221296	34.178	0.427	219608	0.109	LinJ27	LinJ27:219608-221296	61.79	0.58	219608	0	LinJ27	LinJ27:219608-221296	40.408	0.62	219608	0	LinJ27	LinJ27:219608-221296	39.753	0.397	219608	0	LinJ27	LinJ27:219608-221296	27.827	0.296	219608
LINF_270010600	calpain-like cysteine peptidase - putative	0	LinJ27	LinJ27:221308-222963	36.804	0.464	221308	0	LinJ27	LinJ27:221308-222963	70.459	0.668	221308	0	LinJ27	LinJ27:221308-222963	37.112	0.57	221308	0	LinJ27	LinJ27:221308-222963	41.908	0.426	221308	0	LinJ27	LinJ27:221308-222963	29.697	0.315	221308
LINF_270011100	calpain-like cysteine peptidase - putative	43.927	LinJ27	LinJ27:227290-240927	62.261	0.801	227290	37.893	LinJ27	LinJ27:227290-240927	94.67	0.92	227290	41.33	LinJ27	LinJ27:227290-240927	65.604	0.832	227290	41.217	LinJ27	LinJ27:227290-240927	70.198	0.789	227290	46.387	LinJ27	LinJ27:227290-240927	68.773	0.749	227290
LINF_300025500	calpain-like cysteine peptidase - putative	59.982	LinJ30	LinJ30:722462-726526	87.561	1.119	722462	59.955	LinJ30	LinJ30:722462-726526	115.75	1.102	722462	59.992	LinJ30	LinJ30:722462-726526	85.144	0.994	722462	59.998	LinJ30	LinJ30:722462-726526	101.557	1.177	722462	59.936	LinJ30	LinJ30:722462-726526	101.003	1.107	722462
LINF_310009200	calpain-like cysteine peptidase - putative	60	LinJ31	LinJ31:124933-127287	150.011	0.951	124933	59.954	LinJ31	LinJ31:124933-127287	220.489	0.975	124933	59.998	LinJ31	LinJ31:124933-127287	178.153	1.093	124933	59.98	LinJ31	LinJ31:124933-127287	217.001	0.976	124933	59.979	LinJ31	LinJ31:124933-127287	184.956	0.987	124933
LINF_310009400	calpain-like cysteine peptidase - putative	59.976	LinJ31	LinJ31:134754-137018	144.216	0.927	134754	59.986	LinJ31	LinJ31:134754-137018	219.61	0.978	134754	60	LinJ31	LinJ31:134754-137018	181.147	1.096	134754	59.984	LinJ31	LinJ31:134754-137018	204.801	0.935	134754	59.967	LinJ31	LinJ31:134754-137018	188.223	1.012	134754
LINF_310009600	calpain-like cysteine peptidase - putative	59.973	LinJ31	LinJ31:140308-143127	146.781	0.955	140308	59.976	LinJ31	LinJ31:140308-143127	225.768	1.019	140308	60	LinJ31	LinJ31:140308-143127	184.029	1.104	140308	59.977	LinJ31	LinJ31:140308-143127	224.122	1.051	140308	59.955	LinJ31	LinJ31:140308-143127	191.071	1.038	140308
LINF_310009900	calpain-like cysteine peptidase - putative	59.989	LinJ31	LinJ31:157359-159692	142.846	0.962	157359	59.953	LinJ31	LinJ31:157359-159692	216.694	1.013	157359	59.946	LinJ31	LinJ31:157359-159692	170.202	1	157359	59.963	LinJ31	LinJ31:157359-159692	195.481	0.974	157359	59.851	LinJ31	LinJ31:157359-159692	179.039	0.998	157359
LINF_340007900	calpain-like cysteine peptidase - putative	59.966	LinJ34	LinJ34:98329-102987	76.945	0.997	98329	59.981	LinJ34	LinJ34:98329-102987	107.86	1.065	98329	59.994	LinJ34	LinJ34:98329-102987	100.754	1.245	98329	59.989	LinJ34	LinJ34:98329-102987	87.489	1.043	98329	59.968	LinJ34	LinJ34:98329-102987	99.703	1.131	98329
LINF_310009300	calpain-like protein - putative	59.972	LinJ31	LinJ31:128094-130904	153.915	0.979	128094	59.954	LinJ31	LinJ31:128094-130904	226.985	1.006	128094	59.999	LinJ31	LinJ31:128094-130904	181.948	1.11	128094	59.97	LinJ31	LinJ31:128094-130904	222.664	1.006	128094	59.972	LinJ31	LinJ31:128094-130904	186.196	0.996	128094
LINF_360080600	calphotin-like protein	59.994	LinJ36	LinJ36:2702007-2703296	69.55	0.855	2702007	59.934	LinJ36	LinJ36:2702007-2703296	115.991	1.121	2702007	60	LinJ36	LinJ36:2702007-2703296	103.203	1.261	2702007	59.964	LinJ36	LinJ36:2702007-2703296	78.469	0.889	2702007	59.916	LinJ36	LinJ36:2702007-2703296	103.791	1.162	2702007
LINF_360058700	Calponin homology (CH) domain containing protein - putative	59.965	LinJ36	LinJ36:1942732-1944822	88.647	1.109	1942732	59.977	LinJ36	LinJ36:1942732-1944822	123.027	1.208	1942732	59.995	LinJ36	LinJ36:1942732-1944822	87.236	1.056	1942732	59.974	LinJ36	LinJ36:1942732-1944822	105.568	1.228	1942732	59.957	LinJ36	LinJ36:1942732-1944822	101.661	1.153	1942732
LINF_340017900	Calponin homology (CH) domain/Domain of Unknown Function (DUF1042)/CAMSAP CH domain containing protein - putative	60	LinJ34	LinJ34:535529-536326	92.757	1.231	535529	60	LinJ34	LinJ34:535529-536326	106.768	1.079	535529	60	LinJ34	LinJ34:535529-536326	82.141	1.001	535529	60	LinJ34	LinJ34:535529-536326	96.028	1.185	535529	59.975	LinJ34	LinJ34:535529-536326	96.469	1.112	535529
LINF_310034100	calreticulin - putative	60	LinJ31	LinJ31:1310201-1311403	139.626	0.937	1310201	59.979	LinJ31	LinJ31:1310201-1311403	213.705	0.991	1310201	60	LinJ31	LinJ31:1310201-1311403	162.364	0.959	1310201	59.971	LinJ31	LinJ31:1310201-1311403	180.967	0.892	1310201	59.997	LinJ31	LinJ31:1310201-1311403	163.201	0.906	1310201
LINF_360031700	caltractin - putative	60	LinJ36	LinJ36:1017373-1018092	95.772	1.228	1017373	59.988	LinJ36	LinJ36:1017373-1018092	103.346	1.042	1017373	59.978	LinJ36	LinJ36:1017373-1018092	92.99	1.098	1017373	60	LinJ36	LinJ36:1017373-1018092	100.378	1.222	1017373	59.931	LinJ36	LinJ36:1017373-1018092	104.579	1.208	1017373
LINF_360014000	cAMP binding protein - putative	59.99	LinJ36	LinJ36:303318-308801	79.788	0.961	303318	59.99	LinJ36	LinJ36:303318-308801	112.808	1.072	303318	60	LinJ36	LinJ36:303318-308801	80.2	0.994	303318	59.981	LinJ36	LinJ36:303318-308801	95.666	1.047	303318	59.982	LinJ36	LinJ36:303318-308801	100.302	1.107	303318
LINF_180016300	cAMP phosphodiesterase A - putative	59.997	LinJ18	LinJ18:451882-453777	119.372	1.218	451882	59.957	LinJ18	LinJ18:451882-453777	121.631	1.022	451882	59.983	LinJ18	LinJ18:451882-453777	76.52	0.846	451882	59.98	LinJ18	LinJ18:451882-453777	97.56	1.235	451882	59.993	LinJ18	LinJ18:451882-453777	101.622	1.097	451882
LINF_250021100	cAMP response protein - putative	59.956	LinJ25	LinJ25:570197-572518	97.427	1.305	570197	59.958	LinJ25	LinJ25:570197-572518	110.685	1.069	570197	60	LinJ25	LinJ25:570197-572518	77.209	0.861	570197	59.974	LinJ25	LinJ25:570197-572518	94.422	1.165	570197	59.984	LinJ25	LinJ25:570197-572518	105.93	1.169	570197
LINF_320046900	cAMP response protein 1 - putative	60	LinJ32	LinJ32:1532048-1534147	76.206	0.969	1532048	59.987	LinJ32	LinJ32:1532048-1534147	110.415	1.058	1532048	59.962	LinJ32	LinJ32:1532048-1534147	127.429	1.475	1532048	59.993	LinJ32	LinJ32:1532048-1534147	78.732	0.956	1532048	59.978	LinJ32	LinJ32:1532048-1534147	99.255	1.094	1532048
LINF_150022900	cAMP specific phosphodiesterase - putative	38.935	LinJ15	LinJ15:615338-618130	76.614	1.025	615338	37.734	LinJ15	LinJ15:615338-618130	139.392	1.055	615338	35.491	LinJ15	LinJ15:615338-618130	122.845	1.363	615338	37.472	LinJ15	LinJ15:615338-618130	101.146	0.975	615338	35.403	LinJ15	LinJ15:615338-618130	118.203	1.125	615338
LINF_150023000	cAMP specific phosphodiesterase - putative	40.404	LinJ15	LinJ15:620967-623789	74.215	0.994	620967	38.009	LinJ15	LinJ15:620967-623789	138.856	1.051	620967	35.925	LinJ15	LinJ15:620967-623789	113.315	1.254	620967	38.16	LinJ15	LinJ15:620967-623789	99.195	0.957	620967	36.571	LinJ15	LinJ15:620967-623789	106.638	1.017	620967
LINF_040005200	cAMP-specific phosphodiesterase - putative	60	LinJ04	LinJ04:12245-14419	73.217	1.056	12245	60	LinJ04	LinJ04:12245-14419	110.049	1.084	12245	60	LinJ04	LinJ04:12245-14419	116.184	1.156	12245	59.972	LinJ04	LinJ04:12245-14419	66.204	0.888	12245	59.955	LinJ04	LinJ04:12245-14419	99.023	1.036	12245
LINF_190014600	CAP-Gly domain containing protein - putative	59.984	LinJ19	LinJ19:379963-381963	86.479	1.155	379963	60	LinJ19	LinJ19:379963-381963	124.109	1.188	379963	60	LinJ19	LinJ19:379963-381963	82.126	1.009	379963	60	LinJ19	LinJ19:379963-381963	101.579	1.189	379963	59.949	LinJ19	LinJ19:379963-381963	102.078	1.073	379963
LINF_160011200	carbamoyl-phosphate synthase - putative	59.982	LinJ16	LinJ16:203722-209250	86.838	1.14	203722	59.98	LinJ16	LinJ16:203722-209250	108.986	1.015	203722	59.982	LinJ16	LinJ16:203722-209250	89.211	0.966	203722	59.965	LinJ16	LinJ16:203722-209250	115.669	1.082	203722	59.975	LinJ16	LinJ16:203722-209250	155.444	1.062	203722
LINF_060011700	carbonic anhydrase family protein - putative	59.966	LinJ06	LinJ06:217275-218195	82.537	1.077	217275	60	LinJ06	LinJ06:217275-218195	106.817	0.976	217275	60	LinJ06	LinJ06:217275-218195	91.38	0.954	217275	59.99	LinJ06	LinJ06:217275-218195	96.021	1.157	217275	59.982	LinJ06	LinJ06:217275-218195	154.415	0.982	217275
LINF_280007600	carbonic anhydrase-like protein	59.93	LinJ28	LinJ28:85243-87129	74.556	0.994	85243	59.957	LinJ28	LinJ28:85243-87129	99.827	0.981	85243	60	LinJ28	LinJ28:85243-87129	97.871	1.14	85243	60	LinJ28	LinJ28:85243-87129	83.348	0.999	85243	59.963	LinJ28	LinJ28:85243-87129	99.752	1.099	85243
LINF_010005400	carboxylase - putative	59.981	LinJ01	LinJ01:14957-16954	67.302	0.999	14957	60	LinJ01	LinJ01:14957-16954	105.389	1.051	14957	60	LinJ01	LinJ01:14957-16954	121.528	1.122	14957	59.986	LinJ01	LinJ01:14957-16954	60.733	0.836	14957	59.981	LinJ01	LinJ01:14957-16954	103.576	1	14957
LINF_130005800	carboxypeptidase - putative	60	LinJ13	LinJ13:23362-24873	74.117	1.013	23362	60	LinJ13	LinJ13:23362-24873	120.533	1.076	23362	60	LinJ13	LinJ13:23362-24873	120.848	1.318	23362	59.971	LinJ13	LinJ13:23362-24873	102.406	0.871	23362	59.969	LinJ13	LinJ13:23362-24873	123.167	1.076	23362
LINF_140006700	carboxypeptidase - putative	58.836	LinJ14	LinJ14:46607-48121	67.995	0.92	46607	59.207	LinJ14	LinJ14:46607-48121	102.546	0.985	46607	59.425	LinJ14	LinJ14:46607-48121	93.762	1.136	46607	59.149	LinJ14	LinJ14:46607-48121	74.869	0.881	46607	57.656	LinJ14	LinJ14:46607-48121	117.886	1.047	46607
LINF_330034600	carboxypeptidase - putative	59.938	LinJ33	LinJ33:1082558-1084057	87.637	1.12	1082558	59.979	LinJ33	LinJ33:1082558-1084057	118.399	1.095	1082558	60	LinJ33	LinJ33:1082558-1084057	87.703	1.045	1082558	59.947	LinJ33	LinJ33:1082558-1084057	138.164	1.126	1082558	59.976	LinJ33	LinJ33:1082558-1084057	158.845	0.971	1082558
LINF_360072600	carboxypeptidase - putative	59.237	LinJ36	LinJ36:2444604-2445971	80.252	0.965	2444604	59.415	LinJ36	LinJ36:2444604-2445971	105.031	0.99	2444604	59.285	LinJ36	LinJ36:2444604-2445971	72.26	0.93	2444604	59.395	LinJ36	LinJ36:2444604-2445971	87.376	0.939	2444604	56.962	LinJ36	LinJ36:2444604-2445971	84.519	0.925	2444604
LINF_340026200	cardiolipin synthetase - putative	60	LinJ34	LinJ34:891957-894215	86.076	1.139	891957	59.961	LinJ34	LinJ34:891957-894215	112.472	1.13	891957	60	LinJ34	LinJ34:891957-894215	84.849	1.037	891957	59.976	LinJ34	LinJ34:891957-894215	94.114	1.155	891957	59.935	LinJ34	LinJ34:891957-894215	99.737	1.146	891957
LINF_220008100	carnitine palmitoyltransferase-like protein	59.981	LinJ22	LinJ22:120957-122987	75.159	1.011	120957	59.951	LinJ22	LinJ22:120957-122987	145.34	1.126	120957	60	LinJ22	LinJ22:120957-122987	94.397	1.127	120957	59.99	LinJ22	LinJ22:120957-122987	96.966	1.203	120957	59.999	LinJ22	LinJ22:120957-122987	97.287	1.061	120957
LINF_290019000	carnitine/choline acetyltransferase - putative	59.988	LinJ29	LinJ29:525865-527748	88.293	1.153	525865	59.998	LinJ29	LinJ29:525865-527748	120.101	1.051	525865	60	LinJ29	LinJ29:525865-527748	92.554	1.11	525865	59.984	LinJ29	LinJ29:525865-527748	149.473	1.212	525865	59.976	LinJ29	LinJ29:525865-527748	148.147	1.111	525865
LINF_100017300	carrier protein - putative	59.907	LinJ10	LinJ10:480391-481578	91.206	0.955	480391	59.943	LinJ10	LinJ10:480391-481578	104.74	0.906	480391	59.976	LinJ10	LinJ10:480391-481578	89.173	1.012	480391	60	LinJ10	LinJ10:480391-481578	77.085	0.909	480391	59.975	LinJ10	LinJ10:480391-481578	106.366	1.047	480391
LINF_300039600	CAS/CSE/importin domain protein - putative	59.996	LinJ30	LinJ30:1238384-1241311	74.997	0.995	1238384	59.997	LinJ30	LinJ30:1238384-1241311	106.841	1.047	1238384	59.997	LinJ30	LinJ30:1238384-1241311	93.699	1.067	1238384	60	LinJ30	LinJ30:1238384-1241311	86.733	1.065	1238384	59.967	LinJ30	LinJ30:1238384-1241311	91.162	1.022	1238384
LINF_350014800	casein kinase - putative	59.928	LinJ35	LinJ35:361979-363040	94.287	1.142	361979	59.982	LinJ35	LinJ35:361979-363040	108.113	1.036	361979	60	LinJ35	LinJ35:361979-363040	79.104	0.954	361979	59.948	LinJ35	LinJ35:361979-363040	139.291	1.531	361979	59.993	LinJ35	LinJ35:361979-363040	145.46	1.106	361979
LINF_300040500	casein kinase 1 isoform 2 - putative	59.894	LinJ30	LinJ30:1272884-1274014	74.898	0.993	1272884	59.983	LinJ30	LinJ30:1272884-1274014	101.881	0.999	1272884	59.985	LinJ30	LinJ30:1272884-1274014	97.156	1.109	1272884	59.857	LinJ30	LinJ30:1272884-1274014	73.444	0.913	1272884	59.96	LinJ30	LinJ30:1272884-1274014	86.823	0.974	1272884
LINF_040017300	casein kinase I - putative	59.874	LinJ04	LinJ04:454851-455957	74.135	1.076	454851	59.843	LinJ04	LinJ04:454851-455957	106.561	1.058	454851	60	LinJ04	LinJ04:454851-455957	130.67	1.291	454851	59.979	LinJ04	LinJ04:454851-455957	67.949	0.929	454851	59.98	LinJ04	LinJ04:454851-455957	98.584	1.05	454851
LINF_250022300	casein kinase I - putative	59.996	LinJ25	LinJ25:629637-631193	90.805	1.223	629637	59.996	LinJ25	LinJ25:629637-631193	122.118	1.148	629637	59.967	LinJ25	LinJ25:629637-631193	92.714	1.034	629637	59.932	LinJ25	LinJ25:629637-631193	101.888	1.223	629637	59.987	LinJ25	LinJ25:629637-631193	103.366	1.096	629637
LINF_350014700	casein kinase I - putative	60	LinJ35	LinJ35:358496-359470	95.961	1.185	358496	59.883	LinJ35	LinJ35:358496-359470	117.445	1.145	358496	60	LinJ35	LinJ35:358496-359470	81.499	0.962	358496	59.985	LinJ35	LinJ35:358496-359470	139.402	1.574	358496	59.919	LinJ35	LinJ35:358496-359470	163.222	1.255	358496
LINF_270024600	casein kinase I-like protein	59.989	LinJ27	LinJ27:826537-828243	80.587	1.082	826537	59.973	LinJ27	LinJ27:826537-828243	115.556	1.162	826537	59.988	LinJ27	LinJ27:826537-828243	84.138	1.033	826537	59.984	LinJ27	LinJ27:826537-828243	101.152	1.221	826537	59.904	LinJ27	LinJ27:826537-828243	99.293	1.122	826537
LINF_020008600	casein kinase II - alpha chain - putative	59.992	LinJ02	LinJ02:172810-173955	74.356	1.055	172810	59.956	LinJ02	LinJ02:172810-173955	101.969	0.943	172810	59.953	LinJ02	LinJ02:172810-173955	86.966	0.878	172810	60	LinJ02	LinJ02:172810-173955	76.234	1.034	172810	59.998	LinJ02	LinJ02:172810-173955	102.249	1.05	172810
LINF_350022200	casein kinase II - putative	59.916	LinJ35	LinJ35:652258-653376	93.757	1.159	652258	60	LinJ35	LinJ35:652258-653376	113.726	1.118	652258	60	LinJ35	LinJ35:652258-653376	88.599	1.038	652258	59.96	LinJ35	LinJ35:652258-653376	90.313	1.062	652258	59.989	LinJ35	LinJ35:652258-653376	147.199	1.155	652258
LINF_360060400	Casein kinase II subunit beta - putative	60	LinJ36	LinJ36:2003258-2004085	89.382	1.131	2003258	59.976	LinJ36	LinJ36:2003258-2004085	104.414	1.04	2003258	60	LinJ36	LinJ36:2003258-2004085	82.626	0.99	2003258	59.95	LinJ36	LinJ36:2003258-2004085	93.815	1.115	2003258	59.9	LinJ36	LinJ36:2003258-2004085	94.426	1.079	2003258
LINF_090007800	catalytic subunit of the vacuolar transporter chaperone 4 - putative	59.973	LinJ09	LinJ09:85281-87722	111.509	1.037	85281	59.951	LinJ09	LinJ09:85281-87722	147.801	1.003	85281	59.982	LinJ09	LinJ09:85281-87722	107.681	1.088	85281	59.955	LinJ09	LinJ09:85281-87722	138.675	1.176	85281	59.978	LinJ09	LinJ09:85281-87722	161.154	1.039	85281
LINF_320024500	Cation efflux family - putative	59.951	LinJ32	LinJ32:723113-724990	89.309	1.103	723113	59.986	LinJ32	LinJ32:723113-724990	113.824	1.067	723113	60	LinJ32	LinJ32:723113-724990	90.111	1.052	723113	59.999	LinJ32	LinJ32:723113-724990	103.038	1.185	723113	59.957	LinJ32	LinJ32:723113-724990	91.215	0.991	723113
LINF_190020200	cation transporter - putative	59.991	LinJ19	LinJ19:625763-627604	81.092	1.113	625763	59.983	LinJ19	LinJ19:625763-627604	110.536	1.086	625763	60	LinJ19	LinJ19:625763-627604	88.478	1.049	625763	59.978	LinJ19	LinJ19:625763-627604	87.942	1.082	625763	59.951	LinJ19	LinJ19:625763-627604	97.686	1.052	625763
LINF_270019100	cation transporter - putative	60	LinJ27	LinJ27:586589-588421	86.476	1.153	586589	60	LinJ27	LinJ27:586589-588421	105.594	1.119	586589	60	LinJ27	LinJ27:586589-588421	75.091	0.971	586589	59.999	LinJ27	LinJ27:586589-588421	102.584	1.278	586589	59.989	LinJ27	LinJ27:586589-588421	90.193	1.088	586589
LINF_330042100	cation transporter - putative	59.819	LinJ33	LinJ33:1506986-1507990	67.816	0.895	1506986	59.992	LinJ33	LinJ33:1506986-1507990	101.098	0.959	1506986	60	LinJ33	LinJ33:1506986-1507990	114.58	1.346	1506986	59.933	LinJ33	LinJ33:1506986-1507990	95.474	0.836	1506986	59.993	LinJ33	LinJ33:1506986-1507990	161.998	1.011	1506986
LINF_070017000	cation-transporting ATPase - putative	59.992	LinJ07	LinJ07:541393-545127	72.597	0.982	541393	59.982	LinJ07	LinJ07:541393-545127	111.03	1.031	541393	60	LinJ07	LinJ07:541393-545127	101.173	1.079	541393	59.984	LinJ07	LinJ07:541393-545127	70.794	0.87	541393	59.981	LinJ07	LinJ07:541393-545127	100.652	0.978	541393
LINF_270021400	CBF/Mak21 family - putative	60	LinJ27	LinJ27:672454-675012	93.788	1.235	672454	59.969	LinJ27	LinJ27:672454-675012	114.128	1.121	672454	60	LinJ27	LinJ27:672454-675012	81.715	1.02	672454	59.989	LinJ27	LinJ27:672454-675012	103.205	1.198	672454	59.982	LinJ27	LinJ27:672454-675012	100.451	1.112	672454
LINF_340013100	CBF/Mak21 family - putative	59.931	LinJ34	LinJ34:341663-343069	101.679	1.367	341663	59.942	LinJ34	LinJ34:341663-343069	110.772	1.136	341663	59.987	LinJ34	LinJ34:341663-343069	83.6	0.994	341663	59.997	LinJ34	LinJ34:341663-343069	100.075	1.274	341663	60	LinJ34	LinJ34:341663-343069	103.933	1.215	341663
LINF_310010600	CCCH zinc finger in TRM13 protein/U11-48K-like CHHC zinc finger/Methyltransferase TRM13 - putative	59.984	LinJ31	LinJ31:177602-179296	152.967	1.018	177602	59.987	LinJ31	LinJ31:177602-179296	226.835	1.046	177602	59.975	LinJ31	LinJ31:177602-179296	173.086	1.026	177602	59.918	LinJ31	LinJ31:177602-179296	222.481	1.081	177602	59.982	LinJ31	LinJ31:177602-179296	191.948	1.061	177602
LINF_220022600	CCR4 associated factor - putative	60	LinJ22	LinJ22:728809-729825	86.373	1.208	728809	59.995	LinJ22	LinJ22:728809-729825	139.023	1.123	728809	60	LinJ22	LinJ22:728809-729825	101.92	1.185	728809	59.94	LinJ22	LinJ22:728809-729825	86.754	1.157	728809	59.993	LinJ22	LinJ22:728809-729825	110.807	1.245	728809
LINF_360070900	CCR4-NOT transcription complex subunit 10 - putative	59.93	LinJ36	LinJ36:2387703-2389376	85.319	1.073	2387703	59.98	LinJ36	LinJ36:2387703-2389376	107.109	1.056	2387703	60	LinJ36	LinJ36:2387703-2389376	84.147	1.016	2387703	59.99	LinJ36	LinJ36:2387703-2389376	84.403	0.992	2387703	59.936	LinJ36	LinJ36:2387703-2389376	92.979	1.057	2387703
LINF_120008600	CCR4-NOT transcription complex subunit 2 - putative	60	LinJ12	LinJ12:149312-150997	114.551	1.011	149312	59.957	LinJ12	LinJ12:149312-150997	129.961	1.003	149312	60	LinJ12	LinJ12:149312-150997	68.707	0.781	149312	59.982	LinJ12	LinJ12:149312-150997	124.27	1.101	149312	59.984	LinJ12	LinJ12:149312-150997	101.032	1.017	149312
LINF_300012300	CDC16 - putative	59.96	LinJ30	LinJ30:226119-227759	87.544	1.129	226119	59.989	LinJ30	LinJ30:226119-227759	120.766	1.194	226119	60	LinJ30	LinJ30:226119-227759	81.367	0.946	226119	59.952	LinJ30	LinJ30:226119-227759	94.777	1.155	226119	60	LinJ30	LinJ30:226119-227759	92.698	1.074	226119
LINF_050010600	cdc2-related kinase - putative	59.997	LinJ05	LinJ05:183738-184685	116.797	1.078	183738	59.994	LinJ05	LinJ05:183738-184685	123.377	1.03	183738	60	LinJ05	LinJ05:183738-184685	106.559	1.121	183738	59.991	LinJ05	LinJ05:183738-184685	127.193	1.038	183738	59.995	LinJ05	LinJ05:183738-184685	170.968	1.12	183738
LINF_290029200	cdc2-related kinase 10 - putative	59.994	LinJ29	LinJ29:1009913-1011199	73.826	0.963	1009913	59.997	LinJ29	LinJ29:1009913-1011199	118.09	1.031	1009913	60	LinJ29	LinJ29:1009913-1011199	71.98	0.86	1009913	59.978	LinJ29	LinJ29:1009913-1011199	124.67	1.01	1009913	59.965	LinJ29	LinJ29:1009913-1011199	131.66	0.986	1009913
LINF_090008700	cdc2-related kinase 12	59.91	LinJ09	LinJ09:116260-118905	116.806	1.067	116260	59.929	LinJ09	LinJ09:116260-118905	152.73	1.016	116260	59.851	LinJ09	LinJ09:116260-118905	98.45	1.051	116260	59.921	LinJ09	LinJ09:116260-118905	149.73	1.225	116260	59.9	LinJ09	LinJ09:116260-118905	163.266	1.036	116260
LINF_360011000	cdc2-related kinase 3 - putative	60	LinJ36	LinJ36:164186-165121	77.754	1.007	164186	59.982	LinJ36	LinJ36:164186-165121	103.927	1.051	164186	60	LinJ36	LinJ36:164186-165121	79.605	0.928	164186	59.968	LinJ36	LinJ36:164186-165121	80.198	1	164186	59.918	LinJ36	LinJ36:164186-165121	95.426	1.113	164186
LINF_270011600	cdc2-related kinase 6 - putative	59.986	LinJ27	LinJ27:253551-254534	76.794	1.071	253551	59.814	LinJ27	LinJ27:253551-254534	100.037	1.04	253551	60	LinJ27	LinJ27:253551-254534	89.307	1.065	253551	59.972	LinJ27	LinJ27:253551-254534	83.236	1.075	253551	59.955	LinJ27	LinJ27:253551-254534	86.765	1.01	253551
LINF_110006000	cdc2-related kinase 8 - putative	59.953	LinJ11	LinJ11:29990-31183	71.492	0.979	29990	59.957	LinJ11	LinJ11:29990-31183	140.61	1.024	29990	60	LinJ11	LinJ11:29990-31183	118.712	1.313	29990	59.992	LinJ11	LinJ11:29990-31183	109.266	0.922	29990	59.985	LinJ11	LinJ11:29990-31183	109.664	1.075	29990
LINF_260021200	CDP-DAG synthase - putative	59.944	LinJ26	LinJ26:587448-588743	135.446	1.23	587448	59.953	LinJ26	LinJ26:587448-588743	121.941	1.053	587448	60	LinJ26	LinJ26:587448-588743	76.815	0.829	587448	59.951	LinJ26	LinJ26:587448-588743	142.348	1.17	587448	59.987	LinJ26	LinJ26:587448-588743	153.807	1.074	587448
LINF_260030400	CDP-diacylglycerol--inositol 3-phosphatidyltransferase - putative	60	LinJ26	LinJ26:965383-966066	100.953	0.924	965383	59.963	LinJ26	LinJ26:965383-966066	115.531	0.998	965383	60	LinJ26	LinJ26:965383-966066	100.471	1.101	965383	60	LinJ26	LinJ26:965383-966066	118.287	0.979	965383	59.983	LinJ26	LinJ26:965383-966066	131.056	0.917	965383
LINF_060015300	cell cycle associated protein MOB1 - putative	59.946	LinJ06	LinJ06:416417-417088	66.587	0.905	416417	59.981	LinJ06	LinJ06:416417-417088	113.307	1.066	416417	59.987	LinJ06	LinJ06:416417-417088	99.894	1.02	416417	59.905	LinJ06	LinJ06:416417-417088	91.517	1.161	416417	59.985	LinJ06	LinJ06:416417-417088	154.645	1.005	416417
LINF_200009300	Cell cycle checkpoint protein RAD1-like - putative	60	LinJ20	LinJ20:154925-156013	116.727	1.022	154925	59.989	LinJ20	LinJ20:154925-156013	165.516	1.035	154925	60	LinJ20	LinJ20:154925-156013	84.368	0.95	154925	59.997	LinJ20	LinJ20:154925-156013	137.877	1.053	154925	59.967	LinJ20	LinJ20:154925-156013	152.108	1.011	154925
LINF_350014200	cell cycle sequence binding phosphoprotein (RBP33) - putative	59.991	LinJ35	LinJ35:338490-339731	96.511	1.151	338490	59.975	LinJ35	LinJ35:338490-339731	116.82	1.104	338490	60	LinJ35	LinJ35:338490-339731	82.117	0.997	338490	60	LinJ35	LinJ35:338490-339731	158.141	1.709	338490	59.929	LinJ35	LinJ35:338490-339731	150.558	1.133	338490
LINF_110006300	cell cycle sequence binding phosphoprotein (RBP45) - putative	60	LinJ11	LinJ11:36565-37443	79.016	1.058	36565	59.956	LinJ11	LinJ11:36565-37443	145.427	1.029	36565	60	LinJ11	LinJ11:36565-37443	136.698	1.53	36565	59.952	LinJ11	LinJ11:36565-37443	110.458	0.883	36565	60	LinJ11	LinJ11:36565-37443	115.998	1.112	36565
LINF_340051700	cell differentiation protein-like protein	60	LinJ34	LinJ34:1832208-1833284	65.854	0.896	1832208	59.95	LinJ34	LinJ34:1832208-1833284	104.279	1.069	1832208	60	LinJ34	LinJ34:1832208-1833284	116.452	1.413	1832208	59.923	LinJ34	LinJ34:1832208-1833284	67.088	0.871	1832208	59.868	LinJ34	LinJ34:1832208-1833284	88.152	1.029	1832208
LINF_280020500	Cell division control protein 48 - putative	60	LinJ28	LinJ28:554711-557023	84.183	1.065	554711	60	LinJ28	LinJ28:554711-557023	121.647	1.141	554711	60	LinJ28	LinJ28:554711-557023	84.827	1.033	554711	59.906	LinJ28	LinJ28:554711-557023	104.338	1.149	554711	59.944	LinJ28	LinJ28:554711-557023	101.965	1.084	554711
LINF_330032200	cell division cycle 45 (CDC45) - putative	59.944	LinJ33	LinJ33:993361-995718	93.008	1.135	993361	59.99	LinJ33	LinJ33:993361-995718	119.239	1.059	993361	60	LinJ33	LinJ33:993361-995718	89.77	1.102	993361	59.961	LinJ33	LinJ33:993361-995718	146.246	1.107	993361	59.96	LinJ33	LinJ33:993361-995718	179.219	1.058	993361
LINF_280005200	cell division cycle 6 (CDC6) - putative	59.909	LinJ28	LinJ28:6312-7607	70.198	0.949	6312	60	LinJ28	LinJ28:6312-7607	111.078	1.116	6312	60	LinJ28	LinJ28:6312-7607	136.434	1.574	6312	60	LinJ28	LinJ28:6312-7607	71.921	0.916	6312	60	LinJ28	LinJ28:6312-7607	98.985	1.131	6312
LINF_240023200	cell division cycle protein 20 - putative	59.987	LinJ24	LinJ24:663874-666384	80.757	1.023	663874	59.977	LinJ24	LinJ24:663874-666384	139.657	1.053	663874	60	LinJ24	LinJ24:663874-666384	92.491	1.09	663874	59.992	LinJ24	LinJ24:663874-666384	100.972	1.093	663874	59.99	LinJ24	LinJ24:663874-666384	111.533	1.113	663874
LINF_200020700	cell division cycle protein-like protein	59.993	LinJ20	LinJ20:677189-679831	113.293	0.984	677189	59.966	LinJ20	LinJ20:677189-679831	159.693	1.005	677189	59.997	LinJ20	LinJ20:677189-679831	124.937	1.309	677189	59.987	LinJ20	LinJ20:677189-679831	118.128	0.908	677189	59.981	LinJ20	LinJ20:677189-679831	158.39	1.056	677189
LINF_120006400	Cell division protein kinase - putative	59.946	LinJ12	LinJ12:35382-37130	111.605	1.032	35382	59.992	LinJ12	LinJ12:35382-37130	131.475	1.059	35382	59.94	LinJ12	LinJ12:35382-37130	112.527	1.228	35382	59.936	LinJ12	LinJ12:35382-37130	102.761	0.983	35382	59.99	LinJ12	LinJ12:35382-37130	105.989	1.105	35382
LINF_210018400	cell division protein kinase 2	60	LinJ21	LinJ21:443605-444510	80.99	1.088	443605	60	LinJ21	LinJ21:443605-444510	101.718	0.951	443605	59.982	LinJ21	LinJ21:443605-444510	78.671	0.88	443605	60	LinJ21	LinJ21:443605-444510	86.047	1.025	443605	59.977	LinJ21	LinJ21:443605-444510	90.339	0.945	443605
LINF_070012700	centrin - putative	59.953	LinJ07	LinJ07:324492-325055	92.7	1.262	324492	59.901	LinJ07	LinJ07:324492-325055	112.492	1.052	324492	60	LinJ07	LinJ07:324492-325055	86.87	0.919	324492	59.973	LinJ07	LinJ07:324492-325055	101.762	1.252	324492	60	LinJ07	LinJ07:324492-325055	99.082	0.967	324492
LINF_320011900	centrin - putative	59.993	LinJ32	LinJ32:224509-225138	78.728	1.001	224509	60	LinJ32	LinJ32:224509-225138	104.243	1.002	224509	60	LinJ32	LinJ32:224509-225138	81.264	0.924	224509	59.816	LinJ32	LinJ32:224509-225138	85.396	1.032	224509	59.982	LinJ32	LinJ32:224509-225138	99.878	1.101	224509
LINF_340029300	centrin - putative	60	LinJ34	LinJ34:1015685-1016230	78.554	1.068	1015685	60	LinJ34	LinJ34:1015685-1016230	105.51	1.086	1015685	60	LinJ34	LinJ34:1015685-1016230	81.466	0.965	1015685	60	LinJ34	LinJ34:1015685-1016230	86.224	1.113	1015685	60	LinJ34	LinJ34:1015685-1016230	83.923	0.991	1015685
LINF_360071000	centrin - putative	60	LinJ36	LinJ36:2391042-2391539	75.759	0.965	2391042	60	LinJ36	LinJ36:2391042-2391539	103.485	1.035	2391042	60	LinJ36	LinJ36:2391042-2391539	75.249	0.896	2391042	60	LinJ36	LinJ36:2391042-2391539	82.968	0.998	2391042	60	LinJ36	LinJ36:2391042-2391539	88.388	1.014	2391042
LINF_220020200	centrin-4 - putative	60	LinJ22	LinJ22:641770-642219	102.71	1.429	641770	60	LinJ22	LinJ22:641770-642219	142.933	1.153	641770	60	LinJ22	LinJ22:641770-642219	100.904	1.173	641770	59.963	LinJ22	LinJ22:641770-642219	101.94	1.347	641770	59.941	LinJ22	LinJ22:641770-642219	115.403	1.295	641770
LINF_210027400	centromere/microtubule binding protein cbf5 - putative	60	LinJ21	LinJ21:728764-730056	67.321	0.927	728764	60	LinJ21	LinJ21:728764-730056	104.481	0.995	728764	60	LinJ21	LinJ21:728764-730056	108.486	1.204	728764	59.916	LinJ21	LinJ21:728764-730056	70.393	0.882	728764	59.998	LinJ21	LinJ21:728764-730056	102.99	1.089	728764
LINF_330006300	CEP19-like protein - putative	59.982	LinJ33	LinJ33:28167-29267	78.858	1.012	28167	59.994	LinJ33	LinJ33:28167-29267	110.795	1.031	28167	60	LinJ33	LinJ33:28167-29267	112.314	1.342	28167	59.963	LinJ33	LinJ33:28167-29267	114.765	0.948	28167	59.991	LinJ33	LinJ33:28167-29267	177.01	1.083	28167
LINF_280027500	CEP76 C2 domain containing protein - putative	59.934	LinJ28	LinJ28:838551-840434	88.767	1.185	838551	59.961	LinJ28	LinJ28:838551-840434	101.555	1.027	838551	60	LinJ28	LinJ28:838551-840434	73.738	0.835	838551	60	LinJ28	LinJ28:838551-840434	88.17	1.099	838551	59.891	LinJ28	LinJ28:838551-840434	97.574	1.12	838551
LINF_360079900	CG1104 protein-like protein	59.989	LinJ36	LinJ36:2686561-2688774	69.362	0.854	2686561	59.995	LinJ36	LinJ36:2686561-2688774	102.628	0.993	2686561	60	LinJ36	LinJ36:2686561-2688774	98.199	1.199	2686561	59.985	LinJ36	LinJ36:2686561-2688774	75.098	0.854	2686561	59.957	LinJ36	LinJ36:2686561-2688774	88.588	0.993	2686561
LINF_220017900	ChaC-like protein - putative	54.635	LinJ22	LinJ22:552872-553561	79.441	1.068	552872	55.667	LinJ22	LinJ22:552872-553561	144.061	1.115	552872	54.7	LinJ22	LinJ22:552872-553561	92.254	1.102	552872	55.225	LinJ22	LinJ22:552872-553561	91.968	1.139	552872	54.385	LinJ22	LinJ22:552872-553561	128.936	1.408	552872
LINF_220018000	ChaC-like protein - putative	56.184	LinJ22	LinJ22:554502-555473	91.52	1.232	554502	56.286	LinJ22	LinJ22:554502-555473	152.117	1.18	554502	55.084	LinJ22	LinJ22:554502-555473	89.024	1.062	554502	56.468	LinJ22	LinJ22:554502-555473	98.357	1.222	554502	55.515	LinJ22	LinJ22:554502-555473	71.82	0.783	554502
LINF_250031200	CHAP domain/Glutathionylspermidine synthase preATP-grasp - putative	59.988	LinJ25	LinJ25:869420-871579	71.378	0.967	869420	59.998	LinJ25	LinJ25:869420-871579	108.736	1.024	869420	59.998	LinJ25	LinJ25:869420-871579	113.848	1.278	869420	60	LinJ25	LinJ25:869420-871579	72.652	0.884	869420	59.978	LinJ25	LinJ25:869420-871579	101.793	1.079	869420
LINF_180019800	chaperone DNAJ protein - putative	59.991	LinJ18	LinJ18:614710-618075	110.188	1.059	614710	59.991	LinJ18	LinJ18:614710-618075	133.543	1.045	614710	60	LinJ18	LinJ18:614710-618075	90.139	1.122	614710	59.981	LinJ18	LinJ18:614710-618075	96.92	1.083	614710	59.996	LinJ18	LinJ18:614710-618075	100.968	1.028	614710
LINF_040014400	chaperone protein DNAj - putative	60	LinJ04	LinJ04:364089-365570	71.316	0.966	364089	59.978	LinJ04	LinJ04:364089-365570	100.165	0.918	364089	59.994	LinJ04	LinJ04:364089-365570	59.425	0.709	364089	59.903	LinJ04	LinJ04:364089-365570	79.472	0.912	364089	59.993	LinJ04	LinJ04:364089-365570	98.156	0.981	364089
LINF_180020400	chaperone protein DNAj - putative	60	LinJ18	LinJ18:647881-648435	98.354	0.983	647881	59.975	LinJ18	LinJ18:647881-648435	120.047	0.984	647881	60	LinJ18	LinJ18:647881-648435	102.865	1.187	647881	59.956	LinJ18	LinJ18:647881-648435	70.765	0.865	647881	59.998	LinJ18	LinJ18:647881-648435	99.058	1.044	647881
LINF_180022200	chaperone protein DNAj - putative	59.933	LinJ18	LinJ18:706601-708343	97.753	0.97	706601	60	LinJ18	LinJ18:706601-708343	134.84	1.098	706601	60	LinJ18	LinJ18:706601-708343	119.556	1.387	706601	59.969	LinJ18	LinJ18:706601-708343	77.796	0.939	706601	60	LinJ18	LinJ18:706601-708343	102.378	1.076	706601
LINF_320037800	chaperone protein DNAj - putative	59.916	LinJ32	LinJ32:1189694-1190683	94.628	1.185	1189694	59.947	LinJ32	LinJ32:1189694-1190683	117.748	1.122	1189694	59.931	LinJ32	LinJ32:1189694-1190683	91.953	1.059	1189694	59.98	LinJ32	LinJ32:1189694-1190683	91.77	1.09	1189694	59.946	LinJ32	LinJ32:1189694-1190683	104.405	1.144	1189694
LINF_320040500	chaperone protein DNAj - putative	60	LinJ32	LinJ32:1320927-1322129	85.924	1.042	1320927	60	LinJ32	LinJ32:1320927-1322129	119.526	1.095	1320927	60	LinJ32	LinJ32:1320927-1322129	86.375	1.019	1320927	59.994	LinJ32	LinJ32:1320927-1322129	91.834	1.019	1320927	59.926	LinJ32	LinJ32:1320927-1322129	102.77	1.095	1320927
LINF_350035100	chaperone protein DNAj - putative	60	LinJ35	LinJ35:1145203-1146639	91.503	1.072	1145203	59.988	LinJ35	LinJ35:1145203-1146639	110.565	1.022	1145203	60	LinJ35	LinJ35:1145203-1146639	77.05	0.951	1145203	60	LinJ35	LinJ35:1145203-1146639	109.017	1.139	1145203	60	LinJ35	LinJ35:1145203-1146639	138.647	1.025	1145203
LINF_350045900	chaperone protein DNAj - putative	59.962	LinJ35	LinJ35:1533309-1534469	90.622	1.074	1533309	60	LinJ35	LinJ35:1533309-1534469	119.759	1.119	1533309	60	LinJ35	LinJ35:1533309-1534469	79.523	0.972	1533309	60	LinJ35	LinJ35:1533309-1534469	94.793	1.008	1533309	59.979	LinJ35	LinJ35:1533309-1534469	139.456	1.04	1533309
LINF_350052100	chaperone protein DNAj - putative	60	LinJ35	LinJ35:1770031-1771506	76.234	0.952	1770031	59.994	LinJ35	LinJ35:1770031-1771506	106.753	1.045	1770031	60	LinJ35	LinJ35:1770031-1771506	83.83	0.988	1770031	59.918	LinJ35	LinJ35:1770031-1771506	89.168	1.037	1770031	59.942	LinJ35	LinJ35:1770031-1771506	124.484	0.966	1770031
LINF_360028100	chaperone protein DNAj - putative	60	LinJ36	LinJ36:842775-843635	87.631	1.118	842775	59.989	LinJ36	LinJ36:842775-843635	104.864	1.053	842775	60	LinJ36	LinJ36:842775-843635	90.939	1.083	842775	60	LinJ36	LinJ36:842775-843635	99.796	1.201	842775	59.944	LinJ36	LinJ36:842775-843635	96.095	1.104	842775
LINF_360054000	chaperone protein DNAj - putative	59.971	LinJ36	LinJ36:1769323-1770150	97.43	1.236	1769323	59.986	LinJ36	LinJ36:1769323-1770150	103.762	1.04	1769323	60	LinJ36	LinJ36:1769323-1770150	81.232	0.966	1769323	59.974	LinJ36	LinJ36:1769323-1770150	88.303	1.065	1769323	59.96	LinJ36	LinJ36:1769323-1770150	95.31	1.094	1769323
LINF_360072700	chaperone protein DNAj - putative	59.996	LinJ36	LinJ36:2446933-2447970	85.933	1.095	2446933	59.981	LinJ36	LinJ36:2446933-2447970	105.469	1.057	2446933	60	LinJ36	LinJ36:2446933-2447970	75.718	0.897	2446933	60	LinJ36	LinJ36:2446933-2447970	89.272	1.078	2446933	60	LinJ36	LinJ36:2446933-2447970	78.099	0.901	2446933
LINF_200010900	chaperone protein DNAJ-like protein	59.992	LinJ20	LinJ20:200336-201973	125.609	1.095	200336	59.981	LinJ20	LinJ20:200336-201973	164.917	1.035	200336	60	LinJ20	LinJ20:200336-201973	96.972	1.041	200336	59.942	LinJ20	LinJ20:200336-201973	138.549	1.065	200336	59.98	LinJ20	LinJ20:200336-201973	158.333	1.052	200336
LINF_320040200	chaperonin alpha subunit - putative	59.955	LinJ32	LinJ32:1304422-1306062	88.2	1.082	1304422	59.982	LinJ32	LinJ32:1304422-1306062	109.595	1.021	1304422	60	LinJ32	LinJ32:1304422-1306062	84.038	0.982	1304422	59.984	LinJ32	LinJ32:1304422-1306062	96.551	1.101	1304422	60	LinJ32	LinJ32:1304422-1306062	97.067	1.049	1304422
LINF_320015700	chaperonin containing t-complex protein - putative	59.972	LinJ32	LinJ32:401852-403468	88.541	1.092	401852	59.933	LinJ32	LinJ32:401852-403468	115.457	1.081	401852	60	LinJ32	LinJ32:401852-403468	79.236	0.923	401852	59.958	LinJ32	LinJ32:401852-403468	95.234	1.095	401852	59.994	LinJ32	LinJ32:401852-403468	97.106	1.054	401852
LINF_320024300	chaperonin HSP60 - mitochondrial precursor	59.957	LinJ32	LinJ32:717329-719113	86.66	1.076	717329	60	LinJ32	LinJ32:717329-719113	114.355	1.075	717329	60	LinJ32	LinJ32:717329-719113	81.956	0.953	717329	59.985	LinJ32	LinJ32:717329-719113	89.616	1.039	717329	59.999	LinJ32	LinJ32:717329-719113	96.082	1.046	717329
LINF_360027100	chaperonin HSP60 - mitochondrial precursor	57.631	LinJ36	LinJ36:798420-800120	92.867	1.154	798420	57.864	LinJ36	LinJ36:798420-800120	106.351	1.04	798420	56.793	LinJ36	LinJ36:798420-800120	81.035	0.982	798420	58.091	LinJ36	LinJ36:798420-800120	94.249	1.088	798420	57.238	LinJ36	LinJ36:798420-800120	92.68	1.048	798420
LINF_360027200	chaperonin HSP60 - mitochondrial precursor	57.595	LinJ36	LinJ36:802554-804242	86.315	1.061	802554	57.769	LinJ36	LinJ36:802554-804242	108.775	1.047	802554	56.933	LinJ36	LinJ36:802554-804242	88.076	1.076	802554	57.45	LinJ36	LinJ36:802554-804242	98.787	1.114	802554	57.447	LinJ36	LinJ36:802554-804242	88.605	0.989	802554
LINF_300033500	chaperonin HSP60/CNP60 - putative	59.979	LinJ30	LinJ30:1029783-1031399	82.948	1.048	1029783	59.905	LinJ30	LinJ30:1029783-1031399	104.407	0.983	1029783	60	LinJ30	LinJ30:1029783-1031399	73.127	0.856	1029783	59.928	LinJ30	LinJ30:1029783-1031399	87.559	0.998	1029783	59.976	LinJ30	LinJ30:1029783-1031399	85.514	0.928	1029783
LINF_130022100	chaperonin TCP20 - putative	60	LinJ13	LinJ13:644990-646606	76.41	1.065	644990	59.992	LinJ13	LinJ13:644990-646606	111.595	1.022	644990	59.991	LinJ13	LinJ13:644990-646606	113.948	1.21	644990	59.984	LinJ13	LinJ13:644990-646606	103.9	0.935	644990	59.988	LinJ13	LinJ13:644990-646606	109.204	0.984	644990
LINF_190017300	CHCH domain containing protein - putative	59.854	LinJ19	LinJ19:521538-521930	92.319	1.31	521538	59.843	LinJ19	LinJ19:521538-521930	116.372	1.18	521538	60	LinJ19	LinJ19:521538-521930	93.11	1.073	521538	59.972	LinJ19	LinJ19:521538-521930	86.985	1.141	521538	60	LinJ19	LinJ19:521538-521930	110.191	1.217	521538
LINF_230008200	Checkpoint protein HUS1	60	LinJ23	LinJ23:107487-108482	189.323	1.013	107487	59.878	LinJ23	LinJ23:107487-108482	169.023	0.923	107487	60	LinJ23	LinJ23:107487-108482	90.978	1.012	107487	59.974	LinJ23	LinJ23:107487-108482	90.835	1.099	107487	60	LinJ23	LinJ23:107487-108482	112.975	0.986	107487
LINF_160013400	chitinase	59.984	LinJ16	LinJ16:291441-292814	84.582	1.123	291441	59.967	LinJ16	LinJ16:291441-292814	117.764	1.111	291441	59.986	LinJ16	LinJ16:291441-292814	89.844	0.968	291441	59.954	LinJ16	LinJ16:291441-292814	119.616	1.14	291441	59.938	LinJ16	LinJ16:291441-292814	144.71	1	291441
LINF_230017900	Chitobiase/beta-hexosaminidase C-terminal domain containing protein - putative	59.978	LinJ23	LinJ23:477466-479541	223.079	1.162	477466	59.983	LinJ23	LinJ23:477466-479541	202.588	1.07	477466	59.996	LinJ23	LinJ23:477466-479541	85.22	0.965	477466	59.991	LinJ23	LinJ23:477466-479541	105.524	1.214	477466	60	LinJ23	LinJ23:477466-479541	132.305	1.125	477466
LINF_350033300	Chlamydia CHLPS protein (DUF818)/Alpha/beta hydrolase family - putative	59.799	LinJ35	LinJ35:1076228-1077430	80.789	1.003	1076228	59.943	LinJ35	LinJ35:1076228-1077430	103.86	1.016	1076228	60	LinJ35	LinJ35:1076228-1077430	79.307	0.936	1076228	59.903	LinJ35	LinJ35:1076228-1077430	101.395	1.163	1076228	59.985	LinJ35	LinJ35:1076228-1077430	137.132	1.058	1076228
LINF_040015100	chloride channel protein - putative	59.955	LinJ04	LinJ04:380649-384185	70.604	0.955	380649	59.993	LinJ04	LinJ04:380649-384185	104.407	0.965	380649	60	LinJ04	LinJ04:380649-384185	100.035	1.07	380649	59.999	LinJ04	LinJ04:380649-384185	79.902	0.932	380649	59.998	LinJ04	LinJ04:380649-384185	98.938	0.985	380649
LINF_320041200	chloride channel protein - putative	59.985	LinJ32	LinJ32:1349232-1351889	84.368	1.02	1349232	59.945	LinJ32	LinJ32:1349232-1351889	117.964	1.076	1349232	60	LinJ32	LinJ32:1349232-1351889	91.577	1.084	1349232	59.977	LinJ32	LinJ32:1349232-1351889	101.882	1.124	1349232	59.981	LinJ32	LinJ32:1349232-1351889	105.076	1.117	1349232
LINF_330018100	chloride channel protein - putative	59.949	LinJ33	LinJ33:440353-443235	95.416	1.195	440353	59.96	LinJ33	LinJ33:440353-443235	126.074	1.148	440353	60	LinJ33	LinJ33:440353-443235	91.779	1.102	440353	59.991	LinJ33	LinJ33:440353-443235	146.657	1.165	440353	59.964	LinJ33	LinJ33:440353-443235	194.409	1.173	440353
LINF_210024700	choline dehydrogenase - like protein	60	LinJ21	LinJ21:657397-659004	72.948	0.931	657397	59.895	LinJ21	LinJ21:657397-659004	105.929	0.943	657397	60	LinJ21	LinJ21:657397-659004	89.647	1.051	657397	59.982	LinJ21	LinJ21:657397-659004	85.093	0.928	657397	59.972	LinJ21	LinJ21:657397-659004	96.666	0.972	657397
LINF_190021800	choline/Carnitine o-acyltransferase-like protein	59.986	LinJ19	LinJ19:677424-680021	84.362	1.164	677424	59.981	LinJ19	LinJ19:677424-680021	106.185	1.05	677424	60	LinJ19	LinJ19:677424-680021	100.558	1.192	677424	59.947	LinJ19	LinJ19:677424-680021	88.284	1.096	677424	59.977	LinJ19	LinJ19:677424-680021	107.12	1.159	677424
LINF_350019800	choline/ethanolamine kinase - putative	59.959	LinJ35	LinJ35:562699-564705	105.737	1.286	562699	59.993	LinJ35	LinJ35:562699-564705	113.399	1.095	562699	60	LinJ35	LinJ35:562699-564705	90.18	1.084	562699	59.945	LinJ35	LinJ35:562699-564705	105.722	1.184	562699	59.989	LinJ35	LinJ35:562699-564705	152.238	1.162	562699
LINF_030013300	choline/ethanolamine phosphotransferase - putative	59.994	LinJ03	LinJ03:331033-332892	71.975	0.937	331033	59.963	LinJ03	LinJ03:331033-332892	108.106	0.97	331033	59.96	LinJ03	LinJ03:331033-332892	111.8	1.176	331033	59.994	LinJ03	LinJ03:331033-332892	83.814	0.966	331033	59.98	LinJ03	LinJ03:331033-332892	102.863	1.004	331033
LINF_360068900	choline/ethanolamine phosphotransferase - putative	59.926	LinJ36	LinJ36:2304378-2305631	79.444	1.028	2304378	59.952	LinJ36	LinJ36:2304378-2305631	91.942	0.934	2304378	60	LinJ36	LinJ36:2304378-2305631	83.528	0.976	2304378	60	LinJ36	LinJ36:2304378-2305631	81.621	1.016	2304378	60	LinJ36	LinJ36:2304378-2305631	85.991	1.006	2304378
LINF_180018600	cholinephosphate cytidylyltransferase A - putative	60	LinJ18	LinJ18:542517-544286	115.145	1.17	542517	59.986	LinJ18	LinJ18:542517-544286	129.625	1.082	542517	60	LinJ18	LinJ18:542517-544286	87.635	0.988	542517	59.983	LinJ18	LinJ18:542517-544286	93.926	1.178	542517	59.998	LinJ18	LinJ18:542517-544286	105.742	1.129	542517
LINF_200022700	CHORD - putative	60	LinJ20	LinJ20:729473-730363	97.138	0.892	729473	59.969	LinJ20	LinJ20:729473-730363	147.145	1.002	729473	59.984	LinJ20	LinJ20:729473-730363	144.996	1.479	729473	59.971	LinJ20	LinJ20:729473-730363	100.8	0.894	729473	60	LinJ20	LinJ20:729473-730363	149.053	1.078	729473
LINF_100012600	Chromatin assembly factor 1 subunit A - putative	59.979	LinJ10	LinJ10:320537-322849	115.679	1.263	320537	59.98	LinJ10	LinJ10:320537-322849	119.285	1.088	320537	59.986	LinJ10	LinJ10:320537-322849	83.006	0.907	320537	59.959	LinJ10	LinJ10:320537-322849	93.714	1.203	320537	59.996	LinJ10	LinJ10:320537-322849	112.422	1.146	320537
LINF_360032400	chromatin assembly factor 1 subunit b-like protein	59.966	LinJ36	LinJ36:1037622-1039577	101.363	1.243	1037622	59.946	LinJ36	LinJ36:1037622-1039577	120.617	1.156	1037622	59.985	LinJ36	LinJ36:1037622-1039577	90.563	1.111	1037622	59.978	LinJ36	LinJ36:1037622-1039577	96.29	1.075	1037622	59.955	LinJ36	LinJ36:1037622-1039577	102.887	1.143	1037622
LINF_110009100	chromatin binding protein - putative	59.992	LinJ11	LinJ11:137886-140213	89.049	1.177	137886	59.995	LinJ11	LinJ11:137886-140213	152.595	1.068	137886	60	LinJ11	LinJ11:137886-140213	89.376	1.035	137886	59.995	LinJ11	LinJ11:137886-140213	136.707	1.068	137886	59.978	LinJ11	LinJ11:137886-140213	115.049	1.092	137886
LINF_300040600	chromosomal passenger protein - putative	60	LinJ30	LinJ30:1280106-1280852	61.205	0.771	1280106	59.97	LinJ30	LinJ30:1280106-1280852	88.192	0.825	1280106	60	LinJ30	LinJ30:1280106-1280852	100.764	1.187	1280106	59.966	LinJ30	LinJ30:1280106-1280852	77.519	0.877	1280106	59.852	LinJ30	LinJ30:1280106-1280852	93.519	1.012	1280106
LINF_320022100	chromosomal passenger protein - putative	60	LinJ32	LinJ32:641618-642286	95.855	1.195	641618	59.987	LinJ32	LinJ32:641618-642286	113.07	1.071	641618	60	LinJ32	LinJ32:641618-642286	87.582	1.015	641618	59.857	LinJ32	LinJ32:641618-642286	106.892	1.245	641618	59.964	LinJ32	LinJ32:641618-642286	102.238	1.116	641618
LINF_350044900	Chromosome passenger complex (CPC) protein INCENP N terminal - putative	60	LinJ35	LinJ35:1473170-1474984	94.753	1.173	1473170	59.969	LinJ35	LinJ35:1473170-1474984	114.776	1.121	1473170	60	LinJ35	LinJ35:1473170-1474984	76.639	0.899	1473170	59.984	LinJ35	LinJ35:1473170-1474984	93.572	1.085	1473170	59.928	LinJ35	LinJ35:1473170-1474984	132.679	1.028	1473170
LINF_190020500	Cid1 family poly A polymerase - putative	59.955	LinJ19	LinJ19:633333-636134	91.196	1.257	633333	59.99	LinJ19	LinJ19:633333-636134	109.624	1.083	633333	60	LinJ19	LinJ19:633333-636134	90.333	1.069	633333	59.989	LinJ19	LinJ19:633333-636134	93.024	1.153	633333	59.965	LinJ19	LinJ19:633333-636134	102.576	1.11	633333
LINF_320031200	Cid1 family poly A polymerase - putative	59.994	LinJ32	LinJ32:958045-959115	96.135	1.177	958045	60	LinJ32	LinJ32:958045-959115	118.924	1.105	958045	60	LinJ32	LinJ32:958045-959115	80.399	0.939	958045	59.978	LinJ32	LinJ32:958045-959115	96.579	1.098	958045	59.929	LinJ32	LinJ32:958045-959115	116.15	1.252	958045
LINF_300011000	Ciliary BBSome complex subunit 2 - N-terminal/Ciliary BBSome complex subunit 2 - middle region/Ciliary BBSome complex subunit 2 - C-terminal - putative	60	LinJ30	LinJ30:188926-190890	89.359	1.127	188926	59.959	LinJ30	LinJ30:188926-190890	112.726	1.055	188926	60	LinJ30	LinJ30:188926-190890	83.507	0.983	188926	59.958	LinJ30	LinJ30:188926-190890	97.436	1.099	188926	59.995	LinJ30	LinJ30:188926-190890	102.542	1.108	188926
LINF_130005100	cis-prenyltransferase-like protein	60	LinJ13	LinJ13:5485-6660	73.376	0.993	5485	60	LinJ13	LinJ13:5485-6660	141.287	1.253	5485	60	LinJ13	LinJ13:5485-6660	134.95	1.478	5485	59.907	LinJ13	LinJ13:5485-6660	117.83	0.986	5485	59.998	LinJ13	LinJ13:5485-6660	132.946	1.157	5485
LINF_180012100	citrate synthase - putative	41.77	LinJ18	LinJ18:278797-280209	110.576	1.055	278797	41.448	LinJ18	LinJ18:278797-280209	137.572	1.083	278797	41.958	LinJ18	LinJ18:278797-280209	90.926	1.08	278797	41.845	LinJ18	LinJ18:278797-280209	108.805	1.234	278797	39.251	LinJ18	LinJ18:278797-280209	119.746	1.224	278797
LINF_180012200	citrate synthase - putative	42.122	LinJ18	LinJ18:284696-286060	112.809	1.079	284696	42.09	LinJ18	LinJ18:284696-286060	139.985	1.104	284696	40.536	LinJ18	LinJ18:284696-286060	86.426	1.024	284696	42.869	LinJ18	LinJ18:284696-286060	102.988	1.168	284696	43.721	LinJ18	LinJ18:284696-286060	91.845	0.935	284696
LINF_300022500	CLASP N terminal - putative	59.984	LinJ30	LinJ30:595402-601290	89.806	1.163	595402	59.976	LinJ30	LinJ30:595402-601290	115.642	1.112	595402	59.996	LinJ30	LinJ30:595402-601290	79.511	0.921	595402	59.984	LinJ30	LinJ30:595402-601290	101.727	1.197	595402	59.992	LinJ30	LinJ30:595402-601290	102.648	1.131	595402
LINF_320015000	CLASP N terminal - putative	59.989	LinJ32	LinJ32:354915-358106	78.421	0.926	354915	59.987	LinJ32	LinJ32:354915-358106	112.805	1.016	354915	59.992	LinJ32	LinJ32:354915-358106	82.919	1.005	354915	59.983	LinJ32	LinJ32:354915-358106	95.75	1.026	354915	59.986	LinJ32	LinJ32:354915-358106	92.791	0.973	354915
LINF_350036800	class I transcription factor A - subunit 2 - putative	59.998	LinJ35	LinJ35:1214773-1216317	88.677	1.033	1214773	59.994	LinJ35	LinJ35:1214773-1216317	115.308	1.057	1214773	59.977	LinJ35	LinJ35:1214773-1216317	73.138	0.96	1214773	59.963	LinJ35	LinJ35:1214773-1216317	94.372	0.958	1214773	59.999	LinJ35	LinJ35:1214773-1216317	140.03	1.029	1214773
LINF_360043000	class-E vacuolar protein-sorting protein 24 (Vps24p) - putative	59.943	LinJ36	LinJ36:1376798-1377451	88.533	1.14	1376798	60	LinJ36	LinJ36:1376798-1377451	101.936	1.033	1376798	60	LinJ36	LinJ36:1376798-1377451	87.046	1.019	1376798	59.98	LinJ36	LinJ36:1376798-1377451	91.53	1.13	1376798	59.892	LinJ36	LinJ36:1376798-1377451	93.487	1.093	1376798
LINF_240005000	clathrin coat assembly protein - putative	59.976	LinJ24	LinJ24:6086-7537	69.35	0.943	6086	59.971	LinJ24	LinJ24:6086-7537	135.367	1.095	6086	59.984	LinJ24	LinJ24:6086-7537	113.673	1.236	6086	59.999	LinJ24	LinJ24:6086-7537	71.864	0.907	6086	59.95	LinJ24	LinJ24:6086-7537	99.55	1.065	6086
LINF_340028700	clathrin coat assembly protein AP17 - putative	60	LinJ34	LinJ34:988358-988789	84.276	1.127	988358	59.962	LinJ34	LinJ34:988358-988789	105.371	1.093	988358	60	LinJ34	LinJ34:988358-988789	79.357	0.947	988358	59.865	LinJ34	LinJ34:988358-988789	91.394	1.175	988358	60	LinJ34	LinJ34:988358-988789	90.109	1.083	988358
LINF_290020600	clathrin coat assembly protein ap19 - putative	59.941	LinJ29	LinJ29:667216-667713	79.588	1.075	667216	60	LinJ29	LinJ29:667216-667713	124.181	1.126	667216	60	LinJ29	LinJ29:667216-667713	85.366	0.986	667216	60	LinJ29	LinJ29:667216-667713	141.091	1.219	667216	60	LinJ29	LinJ29:667216-667713	136.197	1.067	667216
LINF_360038400	clathrin coat assembly protein-like protein	59.946	LinJ36	LinJ36:1260060-1261376	101.454	1.298	1260060	59.946	LinJ36	LinJ36:1260060-1261376	109.035	1.102	1260060	60	LinJ36	LinJ36:1260060-1261376	85.445	0.999	1260060	59.944	LinJ36	LinJ36:1260060-1261376	101.241	1.241	1260060	59.938	LinJ36	LinJ36:1260060-1261376	102.959	1.201	1260060
LINF_360022600	clathrin heavy chain - putative	59.98	LinJ36	LinJ36:634892-639973	86.703	1.095	634892	59.982	LinJ36	LinJ36:634892-639973	106.622	1.054	634892	60	LinJ36	LinJ36:634892-639973	85.358	1.029	634892	59.97	LinJ36	LinJ36:634892-639973	92.886	1.094	634892	59.979	LinJ36	LinJ36:634892-639973	96.017	1.093	634892
LINF_190005900	Clathrin light chain - putative	60	LinJ19	LinJ19:19106-20293	69.769	0.978	19106	59.991	LinJ19	LinJ19:19106-20293	110.501	1.101	19106	60	LinJ19	LinJ19:19106-20293	106.613	1.261	19106	59.982	LinJ19	LinJ19:19106-20293	67.244	0.856	19106	59.954	LinJ19	LinJ19:19106-20293	99.281	1.081	19106
LINF_010006700	CLC-type chloride channel - putativeGeneDB:LmjF.01.0180	59.937	LinJ01	LinJ01:44184-46496	65.948	0.947	44184	59.993	LinJ01	LinJ01:44184-46496	111.054	1.072	44184	60	LinJ01	LinJ01:44184-46496	113.945	1.069	44184	59.99	LinJ01	LinJ01:44184-46496	71.632	0.921	44184	59.989	LinJ01	LinJ01:44184-46496	110.425	1.038	44184
LINF_250006800	cleavage and polyadenylation specificity factor - putative	60	LinJ25	LinJ25:43193-45652	72.139	0.948	43193	59.964	LinJ25	LinJ25:43193-45652	115.267	1.056	43193	59.996	LinJ25	LinJ25:43193-45652	92.793	1.051	43193	59.947	LinJ25	LinJ25:43193-45652	77.701	0.898	43193	59.934	LinJ25	LinJ25:43193-45652	94.385	0.982	43193
LINF_340041200	cleavage and polyadenylation specificity factor - putative	59.984	LinJ34	LinJ34:1509762-1512032	78.711	1.03	1509762	59.948	LinJ34	LinJ34:1509762-1512032	106.475	1.062	1509762	60	LinJ34	LinJ34:1509762-1512032	78.052	0.957	1509762	59.958	LinJ34	LinJ34:1509762-1512032	88.248	1.068	1509762	59.984	LinJ34	LinJ34:1509762-1512032	94.817	1.084	1509762
LINF_090013400	cleavage and polyadenylation specificity factor 30 kDa subunit - putative	59.934	LinJ09	LinJ09:279314-280324	121.618	1.115	279314	59.941	LinJ09	LinJ09:279314-280324	157.567	1.045	279314	60	LinJ09	LinJ09:279314-280324	76.438	0.864	279314	59.903	LinJ09	LinJ09:279314-280324	117.603	0.941	279314	60	LinJ09	LinJ09:279314-280324	170.739	1.087	279314
LINF_320019100	cleavage and polyadenylation specificity factor- like protein	59.972	LinJ32	LinJ32:517663-522291	84.663	1.008	517663	59.991	LinJ32	LinJ32:517663-522291	113.362	1.026	517663	60	LinJ32	LinJ32:517663-522291	86.375	1.031	517663	59.965	LinJ32	LinJ32:517663-522291	98.31	1.065	517663	59.923	LinJ32	LinJ32:517663-522291	96.927	1.023	517663
LINF_340005400	Cleft lip and palate transmembrane protein 1 (CLPTM1) - putative	59.973	LinJ34	LinJ34:14985-16739	77.709	1.05	14985	59.979	LinJ34	LinJ34:14985-16739	103.285	1.069	14985	60	LinJ34	LinJ34:14985-16739	113.158	1.36	14985	59.968	LinJ34	LinJ34:14985-16739	73.196	0.962	14985	60	LinJ34	LinJ34:14985-16739	102.184	1.212	14985
LINF_060019200	CLN3 protein - putative	36.765	LinJ06	LinJ06:520563-522491	70.575	0.962	520563	34.392	LinJ06	LinJ06:520563-522491	110.221	1.041	520563	34.066	LinJ06	LinJ06:520563-522491	111.318	1.136	520563	34.248	LinJ06	LinJ06:520563-522491	79.074	1.021	520563	33.545	LinJ06	LinJ06:520563-522491	181.969	1.183	520563
LINF_220005000	CLN3 protein - putative	32.784	LinJ22	LinJ22:2503-4431	71.952	1.019	2503	36.471	LinJ22	LinJ22:2503-4431	136.743	1.108	2503	32.639	LinJ22	LinJ22:2503-4431	117.744	1.368	2503	33.756	LinJ22	LinJ22:2503-4431	71.555	0.978	2503	17.896	LinJ22	LinJ22:2503-4431	84.594	0.964	2503
LINF_160022600	Clustered mitochondria/Translation initiation factor eIF3 subunit 135 - putative	59.987	LinJ16	LinJ16:670233-672305	74.428	0.99	670233	59.942	LinJ16	LinJ16:670233-672305	108.792	1.027	670233	59.997	LinJ16	LinJ16:670233-672305	128.002	1.387	670233	59.99	LinJ16	LinJ16:670233-672305	86.963	0.835	670233	59.962	LinJ16	LinJ16:670233-672305	156.694	1.082	670233
LINF_300012500	co-chaperone GrpE - putative	60	LinJ30	LinJ30:233819-234478	87.12	1.142	233819	59.941	LinJ30	LinJ30:233819-234478	105.021	1.038	233819	60	LinJ30	LinJ30:233819-234478	67.841	0.755	233819	60	LinJ30	LinJ30:233819-234478	92.753	1.144	233819	59.979	LinJ30	LinJ30:233819-234478	89.39	1.024	233819
LINF_340050900	coatomer alpha subunit - putative	59.947	LinJ34	LinJ34:1811720-1815310	68.662	0.907	1811720	59.975	LinJ34	LinJ34:1811720-1815310	108.235	1.085	1811720	59.983	LinJ34	LinJ34:1811720-1815310	109.227	1.344	1811720	59.969	LinJ34	LinJ34:1811720-1815310	72.462	0.891	1811720	59.989	LinJ34	LinJ34:1811720-1815310	95.601	1.098	1811720
LINF_200018700	coatomer beta subunit - putative	59.989	LinJ20	LinJ20:602632-605631	122.562	1.088	602632	59.959	LinJ20	LinJ20:602632-605631	156.366	0.997	602632	59.998	LinJ20	LinJ20:602632-605631	98.758	1.02	602632	59.986	LinJ20	LinJ20:602632-605631	127.659	1.016	602632	59.957	LinJ20	LinJ20:602632-605631	157.199	1.06	602632
LINF_160017600	coatomer delta subunit-like protein	59.976	LinJ16	LinJ16:450845-452455	84.598	1.106	450845	59.986	LinJ16	LinJ16:450845-452455	115.666	1.068	450845	60	LinJ16	LinJ16:450845-452455	93.503	1.019	450845	59.96	LinJ16	LinJ16:450845-452455	129.463	1.195	450845	59.976	LinJ16	LinJ16:450845-452455	158.454	1.075	450845
LINF_320023000	coatomer subunit epsilon	59.968	LinJ32	LinJ32:674960-675931	84.867	1.027	674960	60	LinJ32	LinJ32:674960-675931	117.754	1.076	674960	60	LinJ32	LinJ32:674960-675931	97.05	1.148	674960	59.929	LinJ32	LinJ32:674960-675931	101.984	1.128	674960	59.884	LinJ32	LinJ32:674960-675931	105.025	1.117	674960
LINF_280033500	Coatomer subunit gamma	60	LinJ28	LinJ28:1039181-1041778	81.638	1.08	1039181	59.949	LinJ28	LinJ28:1039181-1041778	113.809	1.111	1039181	60	LinJ28	LinJ28:1039181-1041778	92.251	1.075	1039181	59.947	LinJ28	LinJ28:1039181-1041778	98.125	1.162	1039181	59.866	LinJ28	LinJ28:1039181-1041778	106.513	1.171	1039181
LINF_350006200	coatomer subunit zeta - putative	60	LinJ35	LinJ35:33350-33904	76.054	0.949	33350	60	LinJ35	LinJ35:33350-33904	113.094	1.112	33350	60	LinJ35	LinJ35:33350-33904	104.224	1.231	33350	60	LinJ35	LinJ35:33350-33904	84.455	0.999	33350	59.931	LinJ35	LinJ35:33350-33904	147.841	1.16	33350
LINF_240028600	Cobalamin adenosyltransferase - putative	60	LinJ24	LinJ24:838123-839253	76.392	1.027	838123	59.939	LinJ24	LinJ24:838123-839253	136.56	1.092	838123	60	LinJ24	LinJ24:838123-839253	125.576	1.389	838123	59.911	LinJ24	LinJ24:838123-839253	75.948	0.928	838123	59.953	LinJ24	LinJ24:838123-839253	93.827	0.981	838123
LINF_220022800	CobW/HypB/UreG - nucleotide-binding domain containing protein - putative	59.987	LinJ22	LinJ22:732503-733663	80.744	1.123	732503	59.991	LinJ22	LinJ22:732503-733663	146.655	1.177	732503	60	LinJ22	LinJ22:732503-733663	116.499	1.368	732503	59.977	LinJ22	LinJ22:732503-733663	85.502	1.128	732503	59.889	LinJ22	LinJ22:732503-733663	99.222	1.112	732503
LINF_360039900	CobW/HypB/UreG - nucleotide-binding domain containing protein - putative	59.992	LinJ36	LinJ36:1290469-1291503	93.258	1.187	1290469	59.964	LinJ36	LinJ36:1290469-1291503	104.243	1.046	1290469	60	LinJ36	LinJ36:1290469-1291503	90.084	1.073	1290469	59.995	LinJ36	LinJ36:1290469-1291503	93.575	1.129	1290469	59.999	LinJ36	LinJ36:1290469-1291503	96.247	1.105	1290469
LINF_360070300	COG (conserved oligomeric Golgi) complex component - COG2/Domain of unknown function (DUF3510) - putative	60	LinJ36	LinJ36:2363886-2366816	80.094	0.983	2363886	59.985	LinJ36	LinJ36:2363886-2366816	110.121	1.058	2363886	60	LinJ36	LinJ36:2363886-2366816	76.156	0.93	2363886	59.973	LinJ36	LinJ36:2363886-2366816	93.413	1.05	2363886	59.963	LinJ36	LinJ36:2363886-2366816	90.886	1.013	2363886
LINF_050011100	COG4 transport protein - putative	59.972	LinJ05	LinJ05:200818-203538	120.506	1.092	200818	59.965	LinJ05	LinJ05:200818-203538	134.118	1.096	200818	59.996	LinJ05	LinJ05:200818-203538	87.62	0.985	200818	59.986	LinJ05	LinJ05:200818-203538	134.275	1.045	200818	59.969	LinJ05	LinJ05:200818-203538	160.157	1.029	200818
LINF_210017900	Coiled-coil domain-containing protein 66 - putative	60	LinJ21	LinJ21:423611-426079	88.169	1.132	423611	59.984	LinJ21	LinJ21:423611-426079	122.481	1.086	423611	60	LinJ21	LinJ21:423611-426079	81.718	1.052	423611	59.983	LinJ21	LinJ21:423611-426079	105.904	1.142	423611	59.966	LinJ21	LinJ21:423611-426079	101.609	1.03	423611
LINF_140017700	Cold-shock' DNA-binding domain containing protein - putative	59.953	LinJ14	LinJ14:528142-529572	80.471	1.112	528142	59.997	LinJ14	LinJ14:528142-529572	102.866	1.007	528142	59.992	LinJ14	LinJ14:528142-529572	83.601	0.963	528142	60	LinJ14	LinJ14:528142-529572	87.636	1.084	528142	59.938	LinJ14	LinJ14:528142-529572	110.58	0.996	528142
LINF_310020100	Cold-shock' DNA-binding domain containing protein - putative	59.972	LinJ31	LinJ31:596570-598177	167.689	1.089	596570	59.995	LinJ31	LinJ31:596570-598177	222.97	1	596570	59.996	LinJ31	LinJ31:596570-598177	173.016	1.04	596570	59.989	LinJ31	LinJ31:596570-598177	231.77	1.078	596570	59.946	LinJ31	LinJ31:596570-598177	190.795	1.032	596570
LINF_250015800	Complex 1 protein (LYR family) - putative	59.862	LinJ25	LinJ25:374857-375345	87.576	1.155	374857	59.889	LinJ25	LinJ25:374857-375345	96.061	0.884	374857	60	LinJ25	LinJ25:374857-375345	74.516	0.839	374857	59.916	LinJ25	LinJ25:374857-375345	83.914	0.975	374857	60	LinJ25	LinJ25:374857-375345	102.652	1.071	374857
LINF_330036400	Complex 1 protein (LYR family) - putative	59.885	LinJ33	LinJ33:1150982-1151482	86.484	1.089	1150982	59.913	LinJ33	LinJ33:1150982-1151482	128.512	1.176	1150982	60	LinJ33	LinJ33:1150982-1151482	83.458	0.999	1150982	60	LinJ33	LinJ33:1150982-1151482	144.834	1.158	1150982	60	LinJ33	LinJ33:1150982-1151482	142.97	0.868	1150982
LINF_180017500	Complex 1 protein (LYR family)/Complex1 LYR-like - putative	59.878	LinJ18	LinJ18:498496-499308	122.548	1.228	498496	59.967	LinJ18	LinJ18:498496-499308	144.922	1.192	498496	60	LinJ18	LinJ18:498496-499308	87.128	0.998	498496	59.986	LinJ18	LinJ18:498496-499308	99.676	1.216	498496	60	LinJ18	LinJ18:498496-499308	103.309	1.092	498496
LINF_190007100	Complex 1 protein (LYR family)/Complex1 LYR-like - putative	59.99	LinJ19	LinJ19:67771-69732	73.409	1.051	67771	59.946	LinJ19	LinJ19:67771-69732	102.898	1.047	67771	59.97	LinJ19	LinJ19:67771-69732	100.629	1.164	67771	59.992	LinJ19	LinJ19:67771-69732	72.322	0.961	67771	59.962	LinJ19	LinJ19:67771-69732	94.933	1.052	67771
LINF_340043500	Complex 1 protein (LYR family)/Complex1 LYR-like - putative	60	LinJ34	LinJ34:1569832-1570353	79.762	1.079	1569832	60	LinJ34	LinJ34:1569832-1570353	91.499	0.943	1569832	60	LinJ34	LinJ34:1569832-1570353	66.844	0.791	1569832	60	LinJ34	LinJ34:1569832-1570353	78.334	1.008	1569832	59.903	LinJ34	LinJ34:1569832-1570353	84.48	0.988	1569832
LINF_130013100	Complex1 LYR-like - putative	59.986	LinJ13	LinJ13:279030-279788	85.286	1.11	279030	59.931	LinJ13	LinJ13:279030-279788	117.133	0.998	279030	60	LinJ13	LinJ13:279030-279788	74.835	0.859	279030	59.981	LinJ13	LinJ13:279030-279788	142.988	1.111	279030	59.999	LinJ13	LinJ13:279030-279788	125.201	1.054	279030
LINF_320033100	Complex1 LYR-like - putative	60	LinJ32	LinJ32:1021292-1022200	96.151	1.199	1021292	59.988	LinJ32	LinJ32:1021292-1022200	120.026	1.135	1021292	59.988	LinJ32	LinJ32:1021292-1022200	79.66	0.921	1021292	59.955	LinJ32	LinJ32:1021292-1022200	105.677	1.232	1021292	60	LinJ32	LinJ32:1021292-1022200	99.59	1.087	1021292
LINF_130018200	Complex1 LYR-like/Complex 1 protein (LYR family) - putative	59.776	LinJ13	LinJ13:452074-452664	66.556	0.915	452074	59.888	LinJ13	LinJ13:452074-452664	92.2	0.836	452074	60	LinJ13	LinJ13:452074-452664	74.068	0.792	452074	59.914	LinJ13	LinJ13:452074-452664	120.141	1.027	452074	60	LinJ13	LinJ13:452074-452664	99.361	0.875	452074
LINF_310038600	Component of IIS longevity pathway SMK-1 - putative	59.997	LinJ31	LinJ31:1448022-1450991	145.912	0.927	1448022	59.99	LinJ31	LinJ31:1448022-1450991	220.563	0.973	1448022	60	LinJ31	LinJ31:1448022-1450991	186.708	1.162	1448022	59.976	LinJ31	LinJ31:1448022-1450991	208.985	0.933	1448022	59.973	LinJ31	LinJ31:1448022-1450991	184.079	0.981	1448022
LINF_350021200	Concanavalin A-like lectin/glucanases superfamily - putative	59.965	LinJ35	LinJ35:620092-625947	103.083	1.235	620092	59.977	LinJ35	LinJ35:620092-625947	117.555	1.117	620092	60	LinJ35	LinJ35:620092-625947	87.709	1.064	620092	59.967	LinJ35	LinJ35:620092-625947	104.72	1.144	620092	59.975	LinJ35	LinJ35:620092-625947	153.926	1.164	620092
LINF_230006200	Concanavalin A-like lectin/glucanases superfamily/Beige/BEACH domain containing protein - putative	59.98	LinJ23	LinJ23:28343-36925	169.555	0.914	28343	59.969	LinJ23	LinJ23:28343-36925	189.444	1.036	28343	59.999	LinJ23	LinJ23:28343-36925	112.256	1.252	28343	59.985	LinJ23	LinJ23:28343-36925	72.944	0.893	28343	59.962	LinJ23	LinJ23:28343-36925	116.675	1.019	28343
LINF_330037100	Concanavalin A-like lectin/glucanases superfamily/Beige/BEACH domain containing protein - putative	59.984	LinJ33	LinJ33:1193561-1208917	87.281	1.081	1193561	59.975	LinJ33	LinJ33:1193561-1208917	119.631	1.07	1193561	59.986	LinJ33	LinJ33:1193561-1208917	82.677	1.003	1193561	59.97	LinJ33	LinJ33:1193561-1208917	138.144	1.064	1193561	59.977	LinJ33	LinJ33:1193561-1208917	172.003	1.022	1193561
LINF_150023700	condensin subunit 1 - putative	59.964	LinJ15	LinJ15:638781-642551	69.592	0.951	638781	59.957	LinJ15	LinJ15:638781-642551	137.663	1.055	638781	59.997	LinJ15	LinJ15:638781-642551	114.241	1.243	638781	59.963	LinJ15	LinJ15:638781-642551	88.713	0.896	638781	59.951	LinJ15	LinJ15:638781-642551	107.57	1.046	638781
LINF_250020100	Conserved hypothetical ATP binding protein - putative	60	LinJ25	LinJ25:541750-542550	87.502	1.177	541750	59.964	LinJ25	LinJ25:541750-542550	115.824	1.085	541750	59.982	LinJ25	LinJ25:541750-542550	87.255	0.976	541750	60	LinJ25	LinJ25:541750-542550	102.871	1.225	541750	59.982	LinJ25	LinJ25:541750-542550	99.001	1.047	541750
LINF_260009800	Conserved hypothetical ATP binding protein - putative	60	LinJ26	LinJ26:129280-130260	113.362	0.998	129280	59.978	LinJ26	LinJ26:129280-130260	119.762	1.001	129280	60	LinJ26	LinJ26:129280-130260	107.438	1.203	129280	59.985	LinJ26	LinJ26:129280-130260	137.224	1.067	129280	59.995	LinJ26	LinJ26:129280-130260	151.837	1.036	129280
LINF_340008800	Conserved oligomeric complex COG6 - putative	59.973	LinJ34	LinJ34:134753-138172	79.349	1.002	134753	59.965	LinJ34	LinJ34:134753-138172	112.212	1.085	134753	59.999	LinJ34	LinJ34:134753-138172	92.172	1.162	134753	59.92	LinJ34	LinJ34:134753-138172	91.004	1.038	134753	59.963	LinJ34	LinJ34:134753-138172	98.051	1.092	134753
LINF_010009700	conserved protein	59.914	LinJ01	LinJ01:117138-121772	71.59	1.006	117138	59.962	LinJ01	LinJ01:117138-121772	114.51	1.082	117138	59.988	LinJ01	LinJ01:117138-121772	81.013	0.899	117138	59.974	LinJ01	LinJ01:117138-121772	85.523	1.042	117138	59.952	LinJ01	LinJ01:117138-121772	111.022	1.045	117138
LINF_200009500	conserved protein - unknown function	60	LinJ20	LinJ20:161195-165226	115.262	1.003	161195	59.977	LinJ20	LinJ20:161195-165226	167.263	1.05	161195	59.987	LinJ20	LinJ20:161195-165226	97.979	1.053	161195	59.975	LinJ20	LinJ20:161195-165226	143.707	1.106	161195	59.979	LinJ20	LinJ20:161195-165226	153.151	1.017	161195
LINF_200010700	conserved protein - unknown function	60	LinJ20	LinJ20:197228-197662	86.297	0.797	197228	59.98	LinJ20	LinJ20:197228-197662	149.839	0.992	197228	59.848	LinJ20	LinJ20:197228-197662	84.316	0.85	197228	59.992	LinJ20	LinJ20:197228-197662	121.979	1.029	197228	59.91	LinJ20	LinJ20:197228-197662	130.468	0.905	197228
LINF_200012300	conserved protein - unknown function	59.991	LinJ20	LinJ20:273075-276281	125.686	1.093	273075	59.981	LinJ20	LinJ20:273075-276281	158.742	0.995	273075	59.999	LinJ20	LinJ20:273075-276281	90.82	0.967	273075	59.975	LinJ20	LinJ20:273075-276281	146.758	1.133	273075	59.953	LinJ20	LinJ20:273075-276281	159.038	1.057	273075
LINF_200012400	conserved protein - unknown function	59.926	LinJ20	LinJ20:291073-295944	119.27	1.043	291073	59.972	LinJ20	LinJ20:291073-295944	167.798	1.06	291073	60	LinJ20	LinJ20:291073-295944	86.237	0.9	291073	59.986	LinJ20	LinJ20:291073-295944	147.17	1.149	291073	59.97	LinJ20	LinJ20:291073-295944	149.146	0.996	291073
LINF_200014400	conserved protein - unknown function	59.934	LinJ20	LinJ20:371205-373304	134.088	1.171	371205	59.964	LinJ20	LinJ20:371205-373304	166.717	1.046	371205	59.944	LinJ20	LinJ20:371205-373304	87.504	0.947	371205	59.993	LinJ20	LinJ20:371205-373304	147.7	1.138	371205	59.926	LinJ20	LinJ20:371205-373304	159.002	1.057	371205
LINF_340048300	conserved protein - unknown function	59.963	LinJ34	LinJ34:1729693-1731723	75.683	0.977	1729693	60	LinJ34	LinJ34:1729693-1731723	102.491	1.003	1729693	59.985	LinJ34	LinJ34:1729693-1731723	92.26	1.144	1729693	59.954	LinJ34	LinJ34:1729693-1731723	80.038	0.94	1729693	60	LinJ34	LinJ34:1729693-1731723	92.192	1.038	1729693
LINF_350023400	COP-coated vesicle membrane protein gp25L precursor - putative	59.965	LinJ35	LinJ35:682314-682958	97.259	1.201	682314	59.993	LinJ35	LinJ35:682314-682958	114.076	1.121	682314	59.986	LinJ35	LinJ35:682314-682958	90.73	1.064	682314	59.933	LinJ35	LinJ35:682314-682958	108.725	1.26	682314	59.955	LinJ35	LinJ35:682314-682958	141.393	1.111	682314
LINF_320026300	cop-coated vesicle membrane protein p24 precursor - putative	59.932	LinJ32	LinJ32:789233-789715	85.324	1.08	789233	60	LinJ32	LinJ32:789233-789715	93.747	0.904	789233	60	LinJ32	LinJ32:789233-789715	77.01	0.875	789233	59.962	LinJ32	LinJ32:789233-789715	89.048	1.071	789233	59.947	LinJ32	LinJ32:789233-789715	93.133	1.027	789233
LINF_360076600	cop9 signalosome complex subunit - putative	59.973	LinJ36	LinJ36:2582605-2583804	75.515	0.919	2582605	60	LinJ36	LinJ36:2582605-2583804	102.266	0.973	2582605	60	LinJ36	LinJ36:2582605-2583804	83.922	1.034	2582605	60	LinJ36	LinJ36:2582605-2583804	84.248	0.928	2582605	60	LinJ36	LinJ36:2582605-2583804	90.042	0.995	2582605
LINF_160014000	COP9 signalosome complex subunit 5 - putative	59.969	LinJ16	LinJ16:309028-310452	90.869	1.214	309028	59.968	LinJ16	LinJ16:309028-310452	119.728	1.135	309028	59.997	LinJ16	LinJ16:309028-310452	95.347	1.025	309028	59.997	LinJ16	LinJ16:309028-310452	131.367	1.26	309028	59.982	LinJ16	LinJ16:309028-310452	155.141	1.075	309028
LINF_040015400	COPI associated protein - putative	59.879	LinJ04	LinJ04:387839-388423	74.176	1.028	387839	60	LinJ04	LinJ04:387839-388423	96.683	0.918	387839	60	LinJ04	LinJ04:387839-388423	98.882	1.005	387839	59.972	LinJ04	LinJ04:387839-388423	84.094	1.04	387839	59.989	LinJ04	LinJ04:387839-388423	101.178	1.03	387839
LINF_100008000	COPI associated protein - putative	60	LinJ10	LinJ10:116140-116529	86.766	0.968	116140	60	LinJ10	LinJ10:116140-116529	105.848	0.975	116140	60	LinJ10	LinJ10:116140-116529	92.64	1.005	116140	59.993	LinJ10	LinJ10:116140-116529	83.532	1.098	116140	59.873	LinJ10	LinJ10:116140-116529	84.383	0.875	116140
LINF_290018200	COPII coat assembly protein sec16 - putative	59.98	LinJ29	LinJ29:482828-488650	92.57	1.176	482828	59.977	LinJ29	LinJ29:482828-488650	129.931	1.093	482828	59.992	LinJ29	LinJ29:482828-488650	72.155	0.985	482828	59.987	LinJ29	LinJ29:482828-488650	143.382	1.075	482828	59.988	LinJ29	LinJ29:482828-488650	150.855	1.107	482828
LINF_280017700	copine i-like protein	59.934	LinJ28	LinJ28:451289-452815	83.448	1.11	451289	59.957	LinJ28	LinJ28:451289-452815	99.936	0.984	451289	60	LinJ28	LinJ28:451289-452815	73.287	0.845	451289	60	LinJ28	LinJ28:451289-452815	98.858	1.18	451289	59.968	LinJ28	LinJ28:451289-452815	88.653	0.98	451289
LINF_330029800	copper-transporting ATPase-like protein - putative	59.981	LinJ33	LinJ33:882055-885546	103.865	1.275	882055	59.965	LinJ33	LinJ33:882055-885546	121.795	1.084	882055	60	LinJ33	LinJ33:882055-885546	84.46	1.033	882055	59.973	LinJ33	LinJ33:882055-885546	149.67	1.139	882055	59.971	LinJ33	LinJ33:882055-885546	174.93	1.034	882055
LINF_060018900	coproporphyrinogen III oxidase	60	LinJ06	LinJ06:511590-512495	70.067	0.955	511590	59.972	LinJ06	LinJ06:511590-512495	102.625	0.971	511590	60	LinJ06	LinJ06:511590-512495	102.87	1.046	511590	60	LinJ06	LinJ06:511590-512495	66.803	0.875	511590	59.984	LinJ06	LinJ06:511590-512495	140.922	0.923	511590
LINF_140016700	COQ9 - putative	60	LinJ14	LinJ14:447022-447834	75.812	1.071	447022	59.93	LinJ14	LinJ14:447022-447834	95.606	1.002	447022	60	LinJ14	LinJ14:447022-447834	76.716	0.874	447022	60	LinJ14	LinJ14:447022-447834	83.89	1.124	447022	60	LinJ14	LinJ14:447022-447834	107.796	1.048	447022
LINF_160011300	Core histone H2A/H2B/H3/H4/Histone-like transcription factor (CBF/NF-Y) and archaeal histone - putative	5.684	LinJ16	LinJ16:211883-212275	78.421	0.998	211883	6.84	LinJ16	LinJ16:211883-212275	112.929	1.014	211883	1.129	LinJ16	LinJ16:211883-212275	86.046	1.095	211883	7.088	LinJ16	LinJ16:211883-212275	136.071	1.184	211883	5.03	LinJ16	LinJ16:211883-212275	184.63	1.256	211883
LINF_160011400	Core histone H2A/H2B/H3/H4/Histone-like transcription factor (CBF/NF-Y) and archaeal histone - putative	3.993	LinJ16	LinJ16:212819-213211	77.082	0.98	212819	3.863	LinJ16	LinJ16:212819-213211	117.865	1.06	212819	1.525	LinJ16	LinJ16:212819-213211	89.745	1.135	212819	3.491	LinJ16	LinJ16:212819-213211	112.997	0.969	212819	2.097	LinJ16	LinJ16:212819-213211	207.997	1.416	212819
LINF_320045600	Cornichon protein - putative	60	LinJ32	LinJ32:1476883-1477449	69.675	0.892	1476883	60	LinJ32	LinJ32:1476883-1477449	97.537	0.949	1476883	60	LinJ32	LinJ32:1476883-1477449	102.468	1.164	1476883	60	LinJ32	LinJ32:1476883-1477449	80.606	0.996	1476883	60	LinJ32	LinJ32:1476883-1477449	99.795	1.122	1476883
LINF_260027000	Cornifin (SPRR) family - putative	35.611	LinJ26	LinJ26:847092-850373	199.44	1.754	847092	35.506	LinJ26	LinJ26:847092-850373	219.513	1.834	847092	37.48	LinJ26	LinJ26:847092-850373	148.77	1.673	847092	36.474	LinJ26	LinJ26:847092-850373	260.43	2.017	847092	43.35	LinJ26	LinJ26:847092-850373	198.951	1.357	847092
LINF_230020500	coronin - putative	59.917	LinJ23	LinJ23:572685-574217	213.24	1.149	572685	59.964	LinJ23	LinJ23:572685-574217	190.108	1.075	572685	59.983	LinJ23	LinJ23:572685-574217	90.131	0.99	572685	59.987	LinJ23	LinJ23:572685-574217	87.248	1.109	572685	59.994	LinJ23	LinJ23:572685-574217	118.884	1.088	572685
LINF_290013400	CPC cysteine peptidase - Clan CA - family C1 - Cathepsin B-like	59.995	LinJ29	LinJ29:305833-306855	80.1	1.065	305833	60	LinJ29	LinJ29:305833-306855	113.676	1.008	305833	59.978	LinJ29	LinJ29:305833-306855	80.733	0.96	305833	59.944	LinJ29	LinJ29:305833-306855	121.13	1.008	305833	59.91	LinJ29	LinJ29:305833-306855	128.947	0.977	305833
LINF_050014100	CPSF A subunit region containing protein - putative	59.965	LinJ05	LinJ05:330014-335965	122.766	1.1	330014	59.982	LinJ05	LinJ05:330014-335965	132.05	1.065	330014	59.978	LinJ05	LinJ05:330014-335965	72.95	0.954	330014	59.993	LinJ05	LinJ05:330014-335965	137.621	1.032	330014	59.981	LinJ05	LinJ05:330014-335965	165.434	1.087	330014
LINF_300042900	CPSF-domain protein - putative	59.945	LinJ30	LinJ30:1345059-1349102	74.63	0.933	1345059	59.986	LinJ30	LinJ30:1345059-1349102	118.817	1.102	1345059	59.981	LinJ30	LinJ30:1345059-1349102	121.064	1.437	1345059	59.97	LinJ30	LinJ30:1345059-1349102	75.632	0.833	1345059	59.999	LinJ30	LinJ30:1345059-1349102	92.056	0.986	1345059
LINF_300021700	CRAL/TRIO - N-terminal domain/CRAL/TRIO domain containing protein - putative	59.983	LinJ30	LinJ30:576625-577515	77.258	1.004	576625	59.961	LinJ30	LinJ30:576625-577515	112.052	1.078	576625	60	LinJ30	LinJ30:576625-577515	91.846	1.068	576625	59.834	LinJ30	LinJ30:576625-577515	106.282	1.249	576625	60	LinJ30	LinJ30:576625-577515	87.846	0.97	576625
LINF_350041000	CRAL/TRIO - N-terminal domain/CRAL/TRIO domain containing protein - putative	59.933	LinJ35	LinJ35:1364866-1365984	85.985	1.054	1364866	60	LinJ35	LinJ35:1364866-1365984	105.927	1.03	1364866	59.954	LinJ35	LinJ35:1364866-1365984	77.014	0.917	1364866	59.956	LinJ35	LinJ35:1364866-1365984	80.507	0.922	1364866	59.96	LinJ35	LinJ35:1364866-1365984	124.913	0.96	1364866
LINF_150013500	CRAL/TRIO domain containing protein - putative	59.92	LinJ15	LinJ15:272956-274509	91.151	1.211	272956	59.984	LinJ15	LinJ15:272956-274509	146.048	1.1	272956	60	LinJ15	LinJ15:272956-274509	80.71	0.888	272956	59.989	LinJ15	LinJ15:272956-274509	124.211	1.176	272956	59.973	LinJ15	LinJ15:272956-274509	103.985	0.989	272956
LINF_220016900	CRAL/TRIO domain containing protein - putative	59.962	LinJ22	LinJ22:501005-503143	82.135	1.085	501005	59.974	LinJ22	LinJ22:501005-503143	148.194	1.134	501005	60	LinJ22	LinJ22:501005-503143	81.9	0.991	501005	59.987	LinJ22	LinJ22:501005-503143	98.124	1.186	501005	59.984	LinJ22	LinJ22:501005-503143	103.437	1.117	501005
LINF_310008300	CRAL/TRIO domain containing protein - putative	59.961	LinJ31	LinJ31:79939-83358	141.667	0.952	79939	59.968	LinJ31	LinJ31:79939-83358	214.6	0.999	79939	59.998	LinJ31	LinJ31:79939-83358	187.849	1.111	79939	59.958	LinJ31	LinJ31:79939-83358	193.313	0.956	79939	59.977	LinJ31	LinJ31:79939-83358	184.031	1.022	79939
LINF_310008400	CRAL/TRIO domain containing protein - putative	59.984	LinJ31	LinJ31:84903-88316	145.551	0.968	84903	59.979	LinJ31	LinJ31:84903-88316	220.344	1.016	84903	59.985	LinJ31	LinJ31:84903-88316	192.674	1.146	84903	59.988	LinJ31	LinJ31:84903-88316	206.567	1.005	84903	59.958	LinJ31	LinJ31:84903-88316	192.123	1.062	84903
LINF_310008900	CRAL/TRIO domain containing protein - putative	59.965	LinJ31	LinJ31:110754-113732	141.216	0.919	110754	59.968	LinJ31	LinJ31:110754-113732	229.058	1.034	110754	59.996	LinJ31	LinJ31:110754-113732	184.31	1.106	110754	59.983	LinJ31	LinJ31:110754-113732	221.065	1.037	110754	59.982	LinJ31	LinJ31:110754-113732	183.365	0.996	110754
LINF_310028500	CRAL/TRIO domain containing protein - putative	59.973	LinJ31	LinJ31:1040065-1041627	176.668	1.187	1040065	59.977	LinJ31	LinJ31:1040065-1041627	252.208	1.178	1040065	59.99	LinJ31	LinJ31:1040065-1041627	169.331	0.99	1040065	59.976	LinJ31	LinJ31:1040065-1041627	253.464	1.256	1040065	59.998	LinJ31	LinJ31:1040065-1041627	203.97	1.137	1040065
LINF_310028600	CRAL/TRIO domain containing protein - putative	59.961	LinJ31	LinJ31:1045578-1047053	167.276	1.128	1045578	59.938	LinJ31	LinJ31:1045578-1047053	225.142	1.057	1045578	60	LinJ31	LinJ31:1045578-1047053	168.305	0.982	1045578	59.984	LinJ31	LinJ31:1045578-1047053	219.372	1.099	1045578	59.987	LinJ31	LinJ31:1045578-1047053	189.416	1.059	1045578
LINF_310028700	CRAL/TRIO domain containing protein - putative	59.928	LinJ31	LinJ31:1048505-1049572	188.342	1.264	1048505	59.977	LinJ31	LinJ31:1048505-1049572	232.747	1.091	1048505	60	LinJ31	LinJ31:1048505-1049572	184.512	1.081	1048505	59.956	LinJ31	LinJ31:1048505-1049572	220.921	1.105	1048505	59.958	LinJ31	LinJ31:1048505-1049572	204.18	1.139	1048505
LINF_320018300	CRAL/TRIO domain containing protein - putative	60	LinJ32	LinJ32:487645-489081	83.844	1.054	487645	59.992	LinJ32	LinJ32:487645-489081	102.723	0.982	487645	60	LinJ32	LinJ32:487645-489081	85.979	0.989	487645	59.969	LinJ32	LinJ32:487645-489081	91.929	1.091	487645	60	LinJ32	LinJ32:487645-489081	83.357	0.918	487645
LINF_320018400	CRAL/TRIO domain containing protein - putative	59.965	LinJ32	LinJ32:492047-494347	86.228	1.084	492047	59.966	LinJ32	LinJ32:492047-494347	110.468	1.055	492047	59.983	LinJ32	LinJ32:492047-494347	83.048	0.953	492047	59.943	LinJ32	LinJ32:492047-494347	89.47	1.066	492047	59.938	LinJ32	LinJ32:492047-494347	93.485	1.027	492047
LINF_360042900	CRAL/TRIO domain containing protein - putative	59.981	LinJ36	LinJ36:1371555-1373933	91.532	1.125	1371555	59.941	LinJ36	LinJ36:1371555-1373933	107.252	1.032	1371555	60	LinJ36	LinJ36:1371555-1373933	83.872	1.025	1371555	59.991	LinJ36	LinJ36:1371555-1373933	93.141	1.049	1371555	59.988	LinJ36	LinJ36:1371555-1373933	98.23	1.096	1371555
LINF_310034300	CrcB-like protein - putative	59.96	LinJ31	LinJ31:1318342-1319520	154.885	1.008	1318342	59.982	LinJ31	LinJ31:1318342-1319520	234.874	1.061	1318342	59.998	LinJ31	LinJ31:1318342-1319520	176.695	1.059	1318342	59.999	LinJ31	LinJ31:1318342-1319520	206.467	0.969	1318342	59.977	LinJ31	LinJ31:1318342-1319520	197.872	1.076	1318342
LINF_130015100	Cryptococcal mannosyltransferase 1 - putative	59.977	LinJ13	LinJ13:346219-350136	85.574	1.112	346219	59.971	LinJ13	LinJ13:346219-350136	126.917	1.084	346219	59.988	LinJ13	LinJ13:346219-350136	83.857	0.954	346219	59.973	LinJ13	LinJ13:346219-350136	153.361	1.196	346219	59.971	LinJ13	LinJ13:346219-350136	130.452	1.1	346219
LINF_340007200	CS domain containing protein - putative	60	LinJ34	LinJ34:77509-78138	76.908	1.01	77509	60	LinJ34	LinJ34:77509-78138	97.534	0.976	77509	60	LinJ34	LinJ34:77509-78138	99.65	1.226	77509	59.953	LinJ34	LinJ34:77509-78138	82.771	1.009	77509	59.949	LinJ34	LinJ34:77509-78138	87.879	1.008	77509
LINF_350050500	CS domain containing protein - putative	60	LinJ35	LinJ35:1727235-1727834	77.317	0.946	1727235	60	LinJ35	LinJ35:1727235-1727834	106.329	1.024	1727235	60	LinJ35	LinJ35:1727235-1727834	85.067	1.024	1727235	59.929	LinJ35	LinJ35:1727235-1727834	88.454	0.993	1727235	59.847	LinJ35	LinJ35:1727235-1727834	135.067	1.031	1727235
LINF_320035600	CS domain/TPR repeat/Tetratricopeptide repeat - putative	60	LinJ32	LinJ32:1115472-1117391	106.182	1.283	1115472	59.913	LinJ32	LinJ32:1115472-1117391	121.415	1.105	1115472	60	LinJ32	LinJ32:1115472-1117391	82.681	0.981	1115472	59.97	LinJ32	LinJ32:1115472-1117391	100.576	1.103	1115472	59.97	LinJ32	LinJ32:1115472-1117391	100.213	1.062	1115472
LINF_260032100	CSL zinc finger containing protein - putative	60	LinJ26	LinJ26:1019884-1020126	101.207	0.935	1019884	60	LinJ26	LinJ26:1019884-1020126	112.306	0.978	1019884	60	LinJ26	LinJ26:1019884-1020126	117.124	1.276	1019884	59.95	LinJ26	LinJ26:1019884-1020126	113.463	0.961	1019884	60	LinJ26	LinJ26:1019884-1020126	146.835	1.038	1019884
LINF_280027900	cullin 2 - putative	59.915	LinJ28	LinJ28:850389-852542	89.826	1.206	850389	59.952	LinJ28	LinJ28:850389-852542	110.798	1.113	850389	59.994	LinJ28	LinJ28:850389-852542	78.337	0.88	850389	59.948	LinJ28	LinJ28:850389-852542	90.66	1.132	850389	59.924	LinJ28	LinJ28:850389-852542	101.582	1.157	850389
LINF_340050500	Cullin binding - putative	59.906	LinJ34	LinJ34:1803270-1803980	66.814	0.9	1803270	60	LinJ34	LinJ34:1803270-1803980	97.455	0.998	1803270	60	LinJ34	LinJ34:1803270-1803980	101.123	1.227	1803270	60	LinJ34	LinJ34:1803270-1803980	68.714	0.88	1803270	60	LinJ34	LinJ34:1803270-1803980	90.004	1.045	1803270
LINF_360066900	Cullin binding - putative	60	LinJ36	LinJ36:2232657-2233454	87.566	1.128	2232657	59.928	LinJ36	LinJ36:2232657-2233454	107.602	1.085	2232657	59.883	LinJ36	LinJ36:2232657-2233454	81.142	0.95	2232657	60	LinJ36	LinJ36:2232657-2233454	93.586	1.148	2232657	59.816	LinJ36	LinJ36:2232657-2233454	83.532	0.974	2232657
LINF_350042900	Cullin family - putative	59.986	LinJ35	LinJ35:1431678-1434305	90.278	1.088	1431678	59.977	LinJ35	LinJ35:1431678-1434305	115.208	1.099	1431678	60	LinJ35	LinJ35:1431678-1434305	78.693	0.951	1431678	60	LinJ35	LinJ35:1431678-1434305	95.893	1.057	1431678	59.99	LinJ35	LinJ35:1431678-1434305	139.778	1.061	1431678
LINF_160018000	Cullin family/Cullin protein neddylation domain containing protein - putative	59.985	LinJ16	LinJ16:466755-473357	82.797	1.067	466755	59.963	LinJ16	LinJ16:466755-473357	113.673	1.031	466755	59.997	LinJ16	LinJ16:466755-473357	81.891	0.956	466755	59.944	LinJ16	LinJ16:466755-473357	126.429	1.125	466755	59.991	LinJ16	LinJ16:466755-473357	158.385	1.06	466755
LINF_250018900	Cullin family/Cullin protein neddylation domain containing protein - putative	59.987	LinJ25	LinJ25:500796-503996	91.567	1.179	500796	59.995	LinJ25	LinJ25:500796-503996	123.908	1.107	500796	59.999	LinJ25	LinJ25:500796-503996	86.313	1.028	500796	59.994	LinJ25	LinJ25:500796-503996	104.423	1.147	500796	59.972	LinJ25	LinJ25:500796-503996	106.533	1.085	500796
LINF_280027800	Cullin family/Cullin protein neddylation domain containing protein - putative	59.997	LinJ28	LinJ28:846985-849285	98.042	1.266	846985	60	LinJ28	LinJ28:846985-849285	107.818	1.104	846985	60	LinJ28	LinJ28:846985-849285	72.127	0.916	846985	59.965	LinJ28	LinJ28:846985-849285	89.507	1.076	846985	59.972	LinJ28	LinJ28:846985-849285	92.128	1.078	846985
LINF_310024600	Cullin protein neddylation domain containing protein - putative	59.984	LinJ31	LinJ31:837319-840915	194.812	1.293	837319	59.955	LinJ31	LinJ31:837319-840915	247.491	1.141	837319	59.99	LinJ31	LinJ31:837319-840915	171.715	1.017	837319	59.952	LinJ31	LinJ31:837319-840915	239.508	1.163	837319	59.98	LinJ31	LinJ31:837319-840915	196.338	1.086	837319
LINF_360031500	Cullin protein neddylation domain containing protein - putative	59.964	LinJ36	LinJ36:996899-1002670	98.897	1.208	996899	59.989	LinJ36	LinJ36:996899-1002670	116.78	1.114	996899	59.992	LinJ36	LinJ36:996899-1002670	89.463	1.102	996899	59.956	LinJ36	LinJ36:996899-1002670	107.171	1.189	996899	59.964	LinJ36	LinJ36:996899-1002670	101.513	1.124	996899
LINF_360038700	cullin-like protein	59.991	LinJ36	LinJ36:1263887-1266007	105.28	1.304	1263887	59.998	LinJ36	LinJ36:1263887-1266007	111.393	1.143	1263887	59.996	LinJ36	LinJ36:1263887-1266007	81.963	1.031	1263887	59.971	LinJ36	LinJ36:1263887-1266007	99.695	1.194	1263887	59.927	LinJ36	LinJ36:1263887-1266007	104.986	1.253	1263887
LINF_240029100	cullin-like protein-like protein	59.937	LinJ24	LinJ24:850629-852863	70.497	0.962	850629	59.967	LinJ24	LinJ24:850629-852863	132.385	1.07	850629	60	LinJ24	LinJ24:850629-852863	115.686	1.259	850629	59.934	LinJ24	LinJ24:850629-852863	69.713	0.883	850629	59.948	LinJ24	LinJ24:850629-852863	94.944	1.012	850629
LINF_310007600	Cupin superfamily protein/Cupin-like domain containing protein - putative	59.994	LinJ31	LinJ31:62679-64202	145.539	0.946	62679	59.968	LinJ31	LinJ31:62679-64202	216.368	0.972	62679	59.977	LinJ31	LinJ31:62679-64202	195.231	1.174	62679	59.954	LinJ31	LinJ31:62679-64202	186.049	0.866	62679	59.943	LinJ31	LinJ31:62679-64202	178.691	0.967	62679
LINF_260017900	Cupin-like domain containing protein - putative	59.971	LinJ26	LinJ26:434677-436449	132.801	1.138	434677	60	LinJ26	LinJ26:434677-436449	132.188	1.076	434677	60	LinJ26	LinJ26:434677-436449	85.905	0.983	434677	59.955	LinJ26	LinJ26:434677-436449	148.677	1.1	434677	59.988	LinJ26	LinJ26:434677-436449	156.595	1.044	434677
LINF_270019900	Cupin-like domain/JmjC domain - hydroxylase - putative	60	LinJ27	LinJ27:608804-610606	82.698	1.112	608804	59.992	LinJ27	LinJ27:608804-610606	116.311	1.172	608804	59.999	LinJ27	LinJ27:608804-610606	93.346	1.148	608804	59.882	LinJ27	LinJ27:608804-610606	97.218	1.177	608804	60	LinJ27	LinJ27:608804-610606	98.331	1.112	608804
LINF_300017500	Cupin-like domain/JmjC domain - hydroxylase - putative	60	LinJ30	LinJ30:403624-405480	86.752	1.093	403624	59.981	LinJ30	LinJ30:403624-405480	116.73	1.091	403624	59.964	LinJ30	LinJ30:403624-405480	88.803	1.047	403624	59.912	LinJ30	LinJ30:403624-405480	105.894	1.193	403624	59.981	LinJ30	LinJ30:403624-405480	99.796	1.077	403624
LINF_330018500	CW-type Zinc Finger - putative	59.995	LinJ33	LinJ33:456681-459566	86.741	1.061	456681	59.958	LinJ33	LinJ33:456681-459566	117.188	1.035	456681	60	LinJ33	LinJ33:456681-459566	86.098	1.103	456681	59.977	LinJ33	LinJ33:456681-459566	149.369	1.12	456681	59.96	LinJ33	LinJ33:456681-459566	197.155	1.163	456681
LINF_050012300	CYC2-like cyclin - putative	59.986	LinJ05	LinJ05:261661-265863	123.416	1.116	261661	59.985	LinJ05	LinJ05:261661-265863	138.476	1.127	261661	59.966	LinJ05	LinJ05:261661-265863	75.74	0.91	261661	59.97	LinJ05	LinJ05:261661-265863	137.635	1.056	261661	59.963	LinJ05	LinJ05:261661-265863	162.02	1.047	261661
LINF_320013700	CYC2-like cyclin - putative	60	LinJ32	LinJ32:304898-305392	72.597	0.929	304898	59.909	LinJ32	LinJ32:304898-305392	106.51	1.031	304898	60	LinJ32	LinJ32:304898-305392	94.083	1.064	304898	60	LinJ32	LinJ32:304898-305392	89.838	1.1	304898	60	LinJ32	LinJ32:304898-305392	91.401	1.03	304898
LINF_300042100	CYC2-like protein - putative	60	LinJ30	LinJ30:1318812-1319573	66.925	0.894	1318812	59.963	LinJ30	LinJ30:1318812-1319573	111.214	1.091	1318812	59.989	LinJ30	LinJ30:1318812-1319573	103	1.171	1318812	59.991	LinJ30	LinJ30:1318812-1319573	68.331	0.865	1318812	60	LinJ30	LinJ30:1318812-1319573	87.932	0.996	1318812
LINF_150019300	Cyclic nucleotide-binding domain containing protein - putative	59.998	LinJ15	LinJ15:493305-497069	83.587	1.056	493305	59.98	LinJ15	LinJ15:493305-497069	148.241	1.061	493305	60	LinJ15	LinJ15:493305-497069	92.38	1.068	493305	59.966	LinJ15	LinJ15:493305-497069	120.794	1.048	493305	59.967	LinJ15	LinJ15:493305-497069	114.264	1.043	493305
LINF_270021600	Cyclic nucleotide-binding domain containing protein - putative	59.97	LinJ27	LinJ27:679027-683070	85.893	1.118	679027	59.995	LinJ27	LinJ27:679027-683070	114.054	1.115	679027	60	LinJ27	LinJ27:679027-683070	83.023	1.045	679027	59.945	LinJ27	LinJ27:679027-683070	98.748	1.132	679027	59.975	LinJ27	LinJ27:679027-683070	93.518	1.029	679027
LINF_310010300	Cyclic nucleotide-binding domain containing protein - putative	59.987	LinJ31	LinJ31:166145-168613	154.816	1.008	166145	59.99	LinJ31	LinJ31:166145-168613	235.814	1.064	166145	60	LinJ31	LinJ31:166145-168613	170.147	1.02	166145	59.968	LinJ31	LinJ31:166145-168613	225.249	1.056	166145	59.987	LinJ31	LinJ31:166145-168613	204.826	1.113	166145
LINF_320032200	Cyclic nucleotide-binding domain containing protein - putative	59.94	LinJ32	LinJ32:988687-991563	97.077	1.16	988687	59.96	LinJ32	LinJ32:988687-991563	120.096	1.082	988687	59.958	LinJ32	LinJ32:988687-991563	85.858	1.071	988687	59.992	LinJ32	LinJ32:988687-991563	105.161	1.126	988687	59.994	LinJ32	LinJ32:988687-991563	111.257	1.172	988687
LINF_250021200	cyclin	59.962	LinJ25	LinJ25:573739-574668	95.068	1.267	573739	59.99	LinJ25	LinJ25:573739-574668	124.645	1.2	573739	60	LinJ25	LinJ25:573739-574668	78.087	0.884	573739	60	LinJ25	LinJ25:573739-574668	94.222	1.157	573739	60	LinJ25	LinJ25:573739-574668	105.014	1.163	573739
LINF_090011900	cyclin 1	59.922	LinJ09	LinJ09:242218-243225	131.214	1.199	242218	59.99	LinJ09	LinJ09:242218-243225	162.419	1.083	242218	59.966	LinJ09	LinJ09:242218-243225	105.314	1.102	242218	59.906	LinJ09	LinJ09:242218-243225	132.429	1.08	242218	59.949	LinJ09	LinJ09:242218-243225	168.414	1.069	242218
LINF_240025000	cyclin 10	59.914	LinJ24	LinJ24:732200-734176	77.741	0.982	732200	59.996	LinJ24	LinJ24:732200-734176	127.812	0.965	732200	60	LinJ24	LinJ24:732200-734176	87.04	0.997	732200	59.986	LinJ24	LinJ24:732200-734176	93.409	1.017	732200	59.983	LinJ24	LinJ24:732200-734176	105.994	1.06	732200
LINF_240024900	cyclin 11 - putative	59.986	LinJ24	LinJ24:718948-721749	80.104	1.035	718948	59.991	LinJ24	LinJ24:718948-721749	128.619	0.986	718948	60	LinJ24	LinJ24:718948-721749	88.679	0.998	718948	59.953	LinJ24	LinJ24:718948-721749	92.445	1.04	718948	59.949	LinJ24	LinJ24:718948-721749	104.041	1.053	718948
LINF_320040700	cyclin 6 - putative	59.995	LinJ32	LinJ32:1328463-1329374	84.056	1.061	1328463	59.985	LinJ32	LinJ32:1328463-1329374	110.393	1.057	1328463	60	LinJ32	LinJ32:1328463-1329374	82.027	0.937	1328463	59.963	LinJ32	LinJ32:1328463-1329374	92.125	1.102	1328463	59.909	LinJ32	LinJ32:1328463-1329374	106.558	1.17	1328463
LINF_320013100	cyclin 9 - putative	59.952	LinJ32	LinJ32:262057-262947	79.742	0.989	262057	60	LinJ32	LinJ32:262057-262947	100.735	0.948	262057	60	LinJ32	LinJ32:262057-262947	97.922	1.143	262057	59.975	LinJ32	LinJ32:262057-262947	87.628	1.016	262057	59.973	LinJ32	LinJ32:262057-262947	96.98	1.055	262057
LINF_280029100	cyclin dependent kinase-binding protein - putative	59.993	LinJ28	LinJ28:888965-891748	93.829	1.218	888965	59.946	LinJ28	LinJ28:888965-891748	112.591	1.082	888965	60	LinJ28	LinJ28:888965-891748	80.874	0.947	888965	59.971	LinJ28	LinJ28:888965-891748	95.535	1.103	888965	59.996	LinJ28	LinJ28:888965-891748	107.41	1.167	888965
LINF_320045100	cyclin-dependent kinase regulatory subunit	60	LinJ32	LinJ32:1467066-1467365	58.609	0.762	1467066	59.789	LinJ32	LinJ32:1467066-1467365	92.736	0.899	1467066	59.813	LinJ32	LinJ32:1467066-1467365	84.415	0.953	1467066	59.975	LinJ32	LinJ32:1467066-1467365	51.722	0.666	1467066	60	LinJ32	LinJ32:1467066-1467365	78.923	0.884	1467066
LINF_360033800	cyclin-e binding protein 1-like protein	59.956	LinJ36	LinJ36:1074605-1076764	106.517	1.332	1074605	59.957	LinJ36	LinJ36:1074605-1076764	115.055	1.132	1074605	60	LinJ36	LinJ36:1074605-1076764	91.21	1.104	1074605	59.964	LinJ36	LinJ36:1074605-1076764	101.953	1.189	1074605	59.951	LinJ36	LinJ36:1074605-1076764	109.253	1.239	1074605
LINF_060006300	cyclophilin	60	LinJ06	LinJ06:50139-50702	79.231	1.064	50139	60	LinJ06	LinJ06:50139-50702	107.769	1.014	50139	60	LinJ06	LinJ06:50139-50702	109.732	1.128	50139	59.941	LinJ06	LinJ06:50139-50702	71.911	0.922	50139	60	LinJ06	LinJ06:50139-50702	154.664	1.003	50139
LINF_360039500	cyclophilin 10 - putative	60	LinJ36	LinJ36:1283009-1283611	100.141	1.268	1283009	60	LinJ36	LinJ36:1283009-1283611	108.663	1.087	1283009	60	LinJ36	LinJ36:1283009-1283611	88.385	1.056	1283009	60	LinJ36	LinJ36:1283009-1283611	98.166	1.175	1283009	60	LinJ36	LinJ36:1283009-1283611	108.199	1.238	1283009
LINF_230005500	cyclophilin 11 - putative	59.95	LinJ23	LinJ23:12577-13467	163.557	0.901	12577	59.95	LinJ23	LinJ23:12577-13467	174.333	0.973	12577	60	LinJ23	LinJ23:12577-13467	98.373	1.076	12577	60	LinJ23	LinJ23:12577-13467	66.106	0.849	12577	60	LinJ23	LinJ23:12577-13467	101.493	0.901	12577
LINF_010007100	cyclophilin 12 - putative	59.961	LinJ01	LinJ01:57346-58350	72.403	1.038	57346	59.9	LinJ01	LinJ01:57346-58350	107.723	1.038	57346	60	LinJ01	LinJ01:57346-58350	124.801	1.173	57346	59.94	LinJ01	LinJ01:57346-58350	77.697	0.996	57346	59.941	LinJ01	LinJ01:57346-58350	106.427	0.999	57346
LINF_160017800	cyclophilin 13 - putative	60	LinJ16	LinJ16:459289-460389	88.023	1.13	459289	59.98	LinJ16	LinJ16:459289-460389	119.409	1.087	459289	60	LinJ16	LinJ16:459289-460389	88.147	0.991	459289	59.983	LinJ16	LinJ16:459289-460389	111.801	0.994	459289	59.945	LinJ16	LinJ16:459289-460389	144.55	0.965	459289
LINF_350022100	cyclophilin 14 - putative	60	LinJ35	LinJ35:649172-650506	101.809	1.241	649172	59.9	LinJ35	LinJ35:649172-650506	114.337	1.108	649172	60	LinJ35	LinJ35:649172-650506	84.72	1.013	649172	59.981	LinJ35	LinJ35:649172-650506	109.005	1.226	649172	59.987	LinJ35	LinJ35:649172-650506	160.403	1.226	649172
LINF_200014300	cyclophilin 15 - putative	59.972	LinJ20	LinJ20:368523-369908	127.553	1.121	368523	59.978	LinJ20	LinJ20:368523-369908	172.532	1.092	368523	60	LinJ20	LinJ20:368523-369908	87.806	0.914	368523	59.99	LinJ20	LinJ20:368523-369908	141.232	1.105	368523	59.973	LinJ20	LinJ20:368523-369908	149.091	0.997	368523
LINF_230006300	cyclophilin 3 - putative	59.906	LinJ23	LinJ23:40097-40675	171.522	0.929	40097	59.848	LinJ23	LinJ23:40097-40675	182.142	1.005	40097	59.993	LinJ23	LinJ23:40097-40675	109.839	1.219	40097	59.978	LinJ23	LinJ23:40097-40675	77.109	0.953	40097	59.963	LinJ23	LinJ23:40097-40675	105.125	0.924	40097
LINF_330024700	cyclophilin 4 - putative	60	LinJ33	LinJ33:717320-717910	101.698	1.304	717320	59.992	LinJ33	LinJ33:717320-717910	133.368	1.245	717320	60	LinJ33	LinJ33:717320-717910	82.764	0.972	717320	60	LinJ33	LinJ33:717320-717910	141.117	1.173	717320	59.975	LinJ33	LinJ33:717320-717910	212.722	1.304	717320
LINF_350053300	cyclophilin 40	60	LinJ35	LinJ35:1800622-1801686	78.79	0.969	1800622	59.977	LinJ35	LinJ35:1800622-1801686	106.033	1.031	1800622	60	LinJ35	LinJ35:1800622-1801686	83.134	0.991	1800622	59.97	LinJ35	LinJ35:1800622-1801686	80.958	0.929	1800622	59.939	LinJ35	LinJ35:1800622-1801686	125.199	0.963	1800622
LINF_310005400	cyclophilin 5 - putative	60	LinJ31	LinJ31:18112-18801	141.599	0.941	18112	59.998	LinJ31	LinJ31:18112-18801	235.035	1.082	18112	59.998	LinJ31	LinJ31:18112-18801	215.753	1.286	18112	60	LinJ31	LinJ31:18112-18801	163.179	0.799	18112	59.983	LinJ31	LinJ31:18112-18801	172.906	0.956	18112
LINF_220020600	cyclophilin 6 - putative	60	LinJ22	LinJ22:654864-655553	75.431	1.059	654864	59.916	LinJ22	LinJ22:654864-655553	124.18	1.006	654864	59.982	LinJ22	LinJ22:654864-655553	78.297	0.902	654864	60	LinJ22	LinJ22:654864-655553	80.52	1.077	654864	59.877	LinJ22	LinJ22:654864-655553	93.505	1.054	654864
LINF_350041500	cyclophilin 7 - putative	59.936	LinJ35	LinJ35:1386501-1387244	95.499	1.153	1386501	59.982	LinJ35	LinJ35:1386501-1387244	116.795	1.116	1386501	60	LinJ35	LinJ35:1386501-1387244	89.183	1.079	1386501	60	LinJ35	LinJ35:1386501-1387244	101.483	1.121	1386501	59.992	LinJ35	LinJ35:1386501-1387244	137.915	1.048	1386501
LINF_240018400	cyclophilin 8 - putative	60	LinJ24	LinJ24:483917-484510	98.093	1.308	483917	60	LinJ24	LinJ24:483917-484510	125.902	1.025	483917	59.941	LinJ24	LinJ24:483917-484510	78.823	0.849	483917	60	LinJ24	LinJ24:483917-484510	97.71	1.198	483917	59.948	LinJ24	LinJ24:483917-484510	102.578	1.104	483917
LINF_300005200	cyclophilin 9 - putative	60	LinJ30	LinJ30:8413-9150	75.824	0.986	8413	60	LinJ30	LinJ30:8413-9150	108.749	1.05	8413	60	LinJ30	LinJ30:8413-9150	123.225	1.439	8413	60	LinJ30	LinJ30:8413-9150	68.802	0.827	8413	59.925	LinJ30	LinJ30:8413-9150	95.304	1.053	8413
LINF_250014900	cyclophilin type peptidyl-prolyl cis-trans isomerase	60	LinJ25	LinJ25:336423-336956	84.418	1.084	336423	60	LinJ25	LinJ25:336423-336956	106.43	0.952	336423	60	LinJ25	LinJ25:336423-336956	79.024	0.914	336423	60	LinJ25	LinJ25:336423-336956	83.824	0.921	336423	59.85	LinJ25	LinJ25:336423-336956	98.696	1.007	336423
LINF_080010600	cyclopropane-fatty-acyl-phospholipid synthase	59.986	LinJ08	LinJ08:221703-223169	224.183	1.063	221703	59.93	LinJ08	LinJ08:221703-223169	147.083	1.059	221703	59.998	LinJ08	LinJ08:221703-223169	95.063	1.035	221703	59.946	LinJ08	LinJ08:221703-223169	137.822	1.195	221703	59.945	LinJ08	LinJ08:221703-223169	108.248	1.082	221703
LINF_300024800	cyclosome subunit-like protein	59.985	LinJ30	LinJ30:701279-707761	85.755	1.068	701279	59.955	LinJ30	LinJ30:701279-707761	115.538	1.069	701279	60	LinJ30	LinJ30:701279-707761	85.671	1.02	701279	59.983	LinJ30	LinJ30:701279-707761	93.436	1.028	701279	59.974	LinJ30	LinJ30:701279-707761	96.003	1.026	701279
LINF_180014100	cyclosporin 16 - putative	59.965	LinJ18	LinJ18:363968-367027	125.514	1.205	363968	59.962	LinJ18	LinJ18:363968-367027	149.516	1.169	363968	59.994	LinJ18	LinJ18:363968-367027	89.061	1.151	363968	59.988	LinJ18	LinJ18:363968-367027	107.53	1.194	363968	59.979	LinJ18	LinJ18:363968-367027	107.501	1.101	363968
LINF_350037700	cystathione gamma lyase - putative	59.938	LinJ35	LinJ35:1252710-1253939	87.367	1.053	1252710	59.917	LinJ35	LinJ35:1252710-1253939	112.315	1.072	1252710	60	LinJ35	LinJ35:1252710-1253939	85.316	1.033	1252710	59.962	LinJ35	LinJ35:1252710-1253939	103.221	1.136	1252710	59.985	LinJ35	LinJ35:1252710-1253939	140.386	1.066	1252710
LINF_140010000	cystathionine beta-lyase-like protein	60	LinJ14	LinJ14:162854-164233	74.232	1.031	162854	59.862	LinJ14	LinJ14:162854-164233	95.509	0.945	162854	59.982	LinJ14	LinJ14:162854-164233	78.882	0.902	162854	60	LinJ14	LinJ14:162854-164233	83.857	1.054	162854	59.936	LinJ14	LinJ14:162854-164233	110.332	1.003	162854
LINF_170008800	cystathionine beta-synthase	60	LinJ17	LinJ17:141083-142162	81.198	1.051	141083	59.991	LinJ17	LinJ17:141083-142162	106.831	1.011	141083	59.979	LinJ17	LinJ17:141083-142162	96.717	1.099	141083	60	LinJ17	LinJ17:141083-142162	88.138	1.033	141083	60	LinJ17	LinJ17:141083-142162	92.194	0.936	141083
LINF_320033300	cysteine desulfhydrase	59.935	LinJ32	LinJ32:1032277-1033476	98.512	1.217	1032277	59.922	LinJ32	LinJ32:1032277-1033476	121.479	1.139	1032277	60	LinJ32	LinJ32:1032277-1033476	89.408	1.043	1032277	59.986	LinJ32	LinJ32:1032277-1033476	96.991	1.119	1032277	59.939	LinJ32	LinJ32:1032277-1033476	103.425	1.124	1032277
LINF_270017000	cysteine desulfurase - putative	59.982	LinJ27	LinJ27:506951-508273	86.681	1.158	506951	59.953	LinJ27	LinJ27:506951-508273	105.393	1.056	506951	60	LinJ27	LinJ27:506951-508273	78.435	0.964	506951	59.975	LinJ27	LinJ27:506951-508273	91.31	1.096	506951	59.936	LinJ27	LinJ27:506951-508273	97.591	1.098	506951
[truncated: 7,320 more rows]

## Sheet: Dataset S1B
Most significant gene CNVs
Gene ID	leish16	leish3	leish4	leish5	leish7
LINF_020006900	1.675	1.683	2.656	2.467	1.273	phosphoglycan beta 1 -3 galactosyltransferase
[truncated: 49 more rows]

## Sheet: Dataset S1C
Gene depletions
[truncated: 117 more rows]

## Sheet: Dataset S1D
SNP frequencies
[truncated: 46,284 more rows]

## Sheet: Dataset S1Dbis
SNP frequencies
[truncated: 14,163 more rows]

[truncated: 1 more sheets: Dataset S1E]
