# Supplementary material for: Genomic and epidemiological evidence for the emergence of a L. infantum/L. donovani hybrid with unusual epidemiology in northern Italy
Source: mBio. 2024 Jun 4;15(7):e00995-24. doi: 10.1128/mbio.00995-24 (PMC11253594; doi:10.1128/mbio.00995-24)
Supplement: Data Set S2 — MLMT supporting information. [file mbio.00995-24-s0002.xlsx]

## Sheet: Dataset S2A
Designation, characteristics and MLMT profiles of the Leishmania strains
Sample	Isolate/DNA	Year of sampling	Host	Disease	HIV+	Region	Province	MLMT Reference	Pop	SubPop	Li41-56 repeat number	Li41-56 fragment size (bp)	Li46-67^ repeat number	Li46-67^ fragment size (bp)	Li21-34 repeat number	Li21-34 fragment size (bp)	Li22-35 repeat number	Li22-35 fragment size (bp)	Li23-41 repeat number	Li23-41 fragment size (bp)	Lm2TG repeat number	Lm2TG fragment size (bp)	Lm4TA repeat number	Lm4TA fragment size (bp)	Li71-5/2 repeat number	Li71-5/2 fragment size (bp)	LIST7039 repeat number	LIST7039 fragment size (bp)	Li71-33 repeat number	Li71-33 fragment size (bp)	Li71-7 repeat number	Li71-7 fragment size (bp)	CS20* repeat number	CS20* fragment size (bp)	Li45-24 repeat number	Li45-24 fragment size (bp)	TubCA repeat number	TubCA fragment size (bp)	LIST7031 repeat number	LIST7031 fragment size (bp)
MHOM/IT/2014/IZSLER-MO22	isolate	2014	human	VL	N	E-R	MO	[1]	B	B1	9	90	7	74	8	81	9	86	14	81	10	112	9	73	9	110	17	211	11	105	11	96	15	75	7	89	10	82	8	165
MO23	isolate	2014	human	VL	N	E-R	MO	[1]	B	B1	9	90	7	74	8	81	9	86	12	77	10	112	9	73	9	110	17	211	11	105	11	96	15	75	7	89	10	82	8	165
MO24	isolate	2014	human	VL	N	E-R	RE	[1]	B	B1	9	90	7	74	8	81	9	86	14	81	10	112	9	73	9	110	17	211	11	105	11	96	15	75	7	89	10	82	8	165
MO38	isolate	2016	human	VL	Y	E-R	BO	[1]	B	B2	10	92	7	74	9	83	9	86	14	81	10	112	20	95	9	110	17	211	11	105	11	96	15	75	8	91	13	88	8	165
DNA003	DNA	2014	human	VL	Y	E-R	BO	[1]	B	B3	10	92	7	74	9	83	9	86	14	81	9	110	15	85	9	110	17	211	11	105	8 11	90 96	15	75	7	89	13	88	8	165
DNA004	DNA	2014	human	VL	N	E-R	BO	[1]	B	B2	10	92	7	74	9	83	9	86	14	81	10	112	20	95	9	110	17	211	11	105	11	96	12 15	69 75	8	91	10 13	82 88	8	165
DNA005	DNA	2013	human	VL	N	E-R	BO	[1]	B	B2	10	92	7	74	9	83	9	86	14	81	10	112	15	85	9	110	17	211	11	105	7	88	15	75	8	91	13	88	8	165
DNA025	DNA	2017	human	VL	Y	E-R	FC	[1]	B	B3	9	90	7	74	8 9	81 83	9	86	12	77	9 10	110 112	9	73	8	108	17	211	11	105	8 11	90 96	15	75	8	91	13	88	8	165
DNA027	DNA	2017	human	VL	N	E-R	BO	[1]	B	B2	10	92	7	74	9	83	9	86	14	81	10	112	20	95	9	110	17	211	11	105	7 11	88 96	15	75	8	91	13	88	8	165
DNA028	DNA	2017	human	VL	N	E-R	BO	[1]	B	B2	10	92	7	74	9	83	9	86	14	81	10	112	20	95	9	110	17	211	11	105	11	96	15	75	8	91	13	88	8	165
SF2	DNA	2015	sand fly pool			E-R	BO	[1]	n.d.	n.d.	9	90	7	74	8	81	16	100	n.a.	n.a.	10	112	9	73	9	110	14	205	11	105	11	96	15	75	7	89	10	82	8	165
SF3	DNA	2015	sand fly pool			E-R	FC	[1]	n.d.	n.d.	10	92	7	74	9	83	9	86	12 14	77 81	9	110	15	85	9	110	17	211	11	105	11	96	15	75	7 8	89 91	13	88	8	165
SF4	DNA	2015	sand fly pool			E-R	FC	[1]	n.d.	n.d.	9	90	7	74	9	83	9	86	14	81	9	110	15	85	9	110	17	211	11	105	8 11	90 96	15	75	7	89	13	88	8	165
SF6	isolate	2016	Phlebotomus perfiliewii			E-R	BO	[1]	B	B1	9	90	7	74	8	81	9	86	12	77	10	112	9	73	9	110	17	211	11	105	11	96	15	75	7	89	10	82	8	165
SF11	DNA	2017	sand fly pool			E-R	BO	this study			9	90	7	74	8 9	81 83	9	86	12	77	10	112	9	73	9	110	17	211	11	105	11	96	15	75	7	89	10	82	8	165
SF12	DNA	2017	sand fly pool			E-R	BO	this study			9	90	7	74	8	81	9	86	12	77	10	112	9	73	9	110	17	211	11	105	11	96	15	75	7	89	10	82	8	165
SF13	DNA	2018	Phlebotomus perfiliewii			E-R	BO	this study			9	90	7	74	8	81	9	86	12	77	10	112	9	73	9	110	17	211	11	105	11	96	15	75	7	89	10	82	8	165
SF14	DNA	2019	Phlebotomus perfiliewii			E-R	BO	this study			10	92	7	74	9	83	9	86	14	81	10	112	20	95	9	110	17	211	11	105	11	96	15	75	8	91	13	88	8	165
DNA045	DNA	2018	human	VL	N	E-R	FC	this study			9 10	90 92	7	74	9	83	9	86	14	81	9	110	15	85	9	110	17	211	11	105	8 11	90 96	15	75	8	91	13	88	8	165
DNA048	DNA	2017	human	VL	N	E-R	BO	this study			9	90	7	74	8	81	9	86	12	77	11	114	9	73	9	110	17	211	11	105	11	96	15	75	7	89	10	82	8	165
DNA052	DNA	2017	human	VL	N	E-R	BO	this study			10	92	7	74	9	83	9	86	14	81	10	112	20	95	9	110	18	213	11	105	11	96	15	75	14	103	10	82	8	165
DNA053	DNA	2017	human	VL	N	E-R	MO	this study			9	90	7	74	9	83	9	86	14	81	9	110	15	85	9	110	17	211	11	105	11	96	15	75	7	89	13	88	8	165
DNA054	DNA	2018	human	VL	N	E-R	BO	this study			9 10	90 92	7	74	8 9	81 83	9	86	12 14	77 81	10	112	9	73	9	110	17	211	11	105	11	96	15	75	7 8	89 91	10	82	13	175
DNA063	DNA	2018	human	VL	N	E-R	BO	this study			9	90	7	74	8	81	9	86	12	77	10	112	9	73	9	110	18	213	11	105	11	96	15	75	7	89	10	82	8	165
DNA064	DNA	2018	human	VL	N	E-R	BO	this study			10	92	7	74	9	83	9	86	14	81	10	112	19 20	93 95	9	110	18	213	11	105	11	96	15	75	8	91	13	88	8	165
DNA066	DNA	2018	human	VL	Y	E-R	MO	this study			9	90	7	74	8	81	9	86	12 14	77 81	10	112	9	73	9	110	18	213	11	105	11	96	15	75	7	89	10	82	8	165
DNA089	DNA	2017	human	VL	N	E-R	BO	this study			10	92	7	74	9	83	9	86	14	81	10	112	15	85	9	110	15	207	11	105	7	88	15	75	8	91	13	88	14	177
DNA091	DNA	2017	human	VL	N	E-R	MO	this study			9	90	7	74	8	81	9	86	14	81	10	112	9	73	9	110	17	211	11	105	7 11	88 96	15	75	7	89	10	82	8	165
DNA093	DNA	2018	human	VL	N	E-R	MO	this study			9	90	7	74	8	81	9	86	12	77	10	112	9	73	9	110	17	211	11	105	11	96	15	75	7	89	10	82	8	165
DNA095	DNA	2018	human	VL	N	E-R	MO	this study			9	90	7	74	8	81	9	86	14	81	10	112	9	73	9	110	17	211	11	105	7 11	88 96	15	75	7	89	10	82	8	165
DNA107	DNA	2019	human	VL	N	E-R	BO	this study			10	92	7	74	9	83	9	86	14	81	11	114	20	95	9	110	17	211	11	105	11	96	15	75	8	91	13	88	8	165
DNA109	DNA	2019	human	VL	Y	E-R	BO	this study			n.a.	n.a.	7	74	9	83	9	86	15	83	27	146	20	95	9	110	18	213	11	105	7	88	n.a.	n.a.	8	91	13	88	9	167
DNA124	DNA	2021	human	Cervical lymphadenitis	N	E-R	BO	this study			10	92	7	74	9	83	9	86	14	81	11	114	20	95	9	110	17	211	11	105	11	96	15	75	8	91	13	88	8	165
WHO reference strain
L. infantum MHOM/TN/80/IPT1 (MON-1)	isolate	1980	human	VL		Tunisia		1	A		10	92	10	80	15	95	18	104	15	83	15	122	14	83	9	110	14	205	11	105	12	98	21	87	16	107	9	80	10	169
L. infantum MHOM/IT/86/ISS218 (MON-72)	isolate	1986	human	VL		Italy		1	A		10	92	10	80	15	95	16	100	17	87	23	138	12	79	9	110	14	205	11	105	13	100	20	85	16	107	9	80	11	171
L. infantum MHOM/DZ/82/LIPA59 (MON-24)	isolate	1982	human	CL		Algeria		1	B		9	90	7	74	9	83	15	98	14	81	13	118	10	75	8	108	17	211	12	107	9 11	92 96	23	91	8 15	91 105	10	82	8	165
Footnotes. Fragment sizes of each marker were obtained by multiplying the normalized repeat numbers by two (dinucleotide microsatellites were used) and adding the size of the flanking regions. WHO, World Health Organization; n.d., not defined; VL, Visceral leishmaniasis; CL, cutaneous leishmaniasis; HIV+, Human Immunodeficiency Virus Positive (N, no; Y, yes); E-R, Emilia-Romagna region; RE, Reggi…

## Sheet: Dataset S2B
Designation and characteristics of Italian Leishmania infantum strains used for comparison
Sample	Isolate/DNA	Year of sampling	Host	Region	Province	MLMT Reference	Pop	SubPop
MO001	isolate	2013	dog	E-R	MO	[1]	A	A1
MO002	isolate	2013	dog	E-R	PC	[1]	A	A1
MO003	isolate	2013	dog	E-R	RN	[1]	A	A2
MO005	isolate	2013	dog	E-R	RE	[1]	A	A1
MO006	isolate	2013	dog	E-R	FC	[1]	A	A1
MO007	isolate	2013	dog	E-R	FC	[1]	A	A1
MO008	isolate	2013	dog	E-R	FC	[1]	A	A1
MO009	isolate	2013	dog	E-R	FC	[1]	A	A1
MO010	isolate	2013	dog	E-R	FC	[1]	A	A1
MO011	isolate	2013	dog	E-R	FC	[1]	A	A1
MO012	isolate	2013	dog	E-R	RE	[1]	A	A1
MO013	isolate	2013	dog	E-R	PR	[1]	A	A1
MO014	isolate	2013	dog	E-R	RA	[1]	A	A1
MO015	isolate	2013	dog	E-R	PC	[1]	A	A1
MO016	isolate	2013	dog	E-R	PC	[1]	A	A1
MO017	isolate	2013	dog	E-R	PC	[1]	A	A1
MO018	isolate	2013	dog	E-R	BO	[1]	A	A1
MO019	isolate	2013	dog	E-R	MO	[1]	A	A1
MO020	isolate	2013	dog	E-R	RN	[1]	A	A2
MO021	isolate	2014	dog	E-R	RA	[1]	A	A1
MO025	isolate	2014	dog	E-R	RE	[1]	A	A1
MO026	isolate	2014	dog	E-R	RE	[1]	A	A1
MO027	isolate	2014	dog	E-R	RN	[1]	A	A2
MO028	isolate	2014	dog	E-R	RN	[1]	A	A2
MO029	isolate	2014	dog	E-R	RN	[1]	A	A2
MO030	isolate	2014	dog	E-R	RN	[1]	A	A2
MO031	isolate	2014	dog	E-R	RN	[1]	A	A1
MO032	isolate	2014	dog	E-R	PR	[1]	A	A1
MO033	isolate	2014	dog	E-R	RE	[1]	A	A1
MO034	isolate	2014	dog	E-R	MO	[1]	A	A1
MO035	isolate	2014	dog	E-R	RN	[1]	A	A2
MO036	isolate	2015	dog	E-R	BO	[1]	A	A1
MO037	isolate	2015	dog	E-R	RA	[1]	A	A1
DNA013	DNA	2016	dog	E-R	BO	[1]	A	A1
DNA016	DNA	2016	dog	E-R	MO	[1]	A	A1
MO039	isolate	2016	dog	E-R	BO	[1]	A	A1
MO040	isolate	2016	dog	E-R	BO	[1]	A	A1
MO041	isolate	2017	dog	E-R	BO	[1]	A	A1
MO042	isolate	2017	dog	E-R	BO	[1]	A	A1
PC11	isolate	1998	dog	E-R	PC	[1]	A	A1
DNA026	DNA	2016	human	Calabria	n.a.	[1]	A	A1
PV01	isolate	2009	human	Tuscany	n.a.	[1]
PV02	isolate	2009	human	Sicily	n.a.	[1]
PV03	isolate	2008	human	Liguria	n.a.	[1]
PV04	isolate	2007	human	Calabria	PV	[1]
PV05	isolate	2011	human	Lombardy	n.a.	[1]
PV06	isolate	2010	human	n.a.	GE	[1]
PV07	isolate	n.a.	human	Liguria	n.a.	[1]
PV08	isolate	2009	human	Campania	n.a.	[1]
PV09	isolate	2011	human	Campania	Pavia	[1]
PV10	isolate	2012	human	Lombardy		[1]
Footnotes. E-R, Emilia-Romagna region; RE, Reggio Emilia province; MO, Modena province; BO, Bologna province; FC, Forlì-Cesena province; Pop, population; subPop, subpopulation.
Reference: [1], Rugna G, Carra E, Bergamini F, et al. Multilocus microsatellite typing (MLMT) reveals host-related population structure in Leishmania infantum from northeastern Italy. PLoS neglected tropical diseases 2018; 12(7): e0006595

## Sheet: Dataset S2C
Leishmania donovani complex strains used in this study for comparison
Species	Lab code	Country	WHO-code	Zymodeme	Reference
Leishmania infantum	H18	Portugal	MHOM/PT/2004/IMT363	MON-24	[1]
	H27	Portugal	MHOM/PT/1997/IMT227	MON-29	[1]
	H28	Portugal	MHOM/PT/1997/IMT228	MON-29	[1]
	H30	Portugal	MHOM/PT/1992/IMT181	MON-24	[1]
	H32	Portugal	MHOM/PT/1989/IMT163	MON-1	[1]
	H37	Portugal	MHOM/PT/1993/IMT184	MON-1	[1]
	H58	Portugal	MHOM/PT/2004/IMT369	MON-24	[1]
	C1	Portugal	MCAN/PT/2003/IMT300	MON-1	[1]
	C18	Portugal	MCAN/PT/1995/IMT205	MON-1	[1]
	C33	Portugal	MCAN/PT/2003/IMT322	MON-1	[1]
	FL4	Portugal	IARI/PT/1989/IMT171	MON-24	[1]
	FL5	Portugal	IARI/PT/1989/IMT172	MON-24	[1]
	ESP1	Spain	MHOM/ES/93/PM1	MON-1	[1]
	ESP2	Spain	MHOM/ES/86/BCN16	MON-1	[1]
	ESP3	Spain	MHOM/ES/2001/LLM-981	MON-1	[1]
	ESP4	Spain	MCAN/ES/2001/LLM-1007	MON-1	[1]
	ESP5	Spain	MCAN/ES/2002/LLM-1139	MON-1	[1]
	FR1	France	MHOM/FR/97/LSL29	MON-1	[1]
	FR2	France	MHOM/FR/78/LEM75	MON-1	[1]
	FR3	France	MHOM/FR/80/LEM189	MON-11	[1]
	GR1	Greece	MCAN/GR/2002/GR9	MON-1	[1]
	GR2	Greece	MCAN/GR/2003/GR12	MON-1	[1]
	GR3	Greece	MHOM/GR/2003/GR19	MON-98	[1]
	GR4	Greece	MHOM/GR/2004/GR17	MON-98	[1]
	GR5	Greece	MHOM/GR/2002/GR26	MON-1	[1]
	TUS227	Tunisia	MHOM/TN/2002/Tus227	MON-24	[2]
	PLV11	Tunisia	MHOM/TN/2005/PLV11	MON-24	[2]
	PLV15	Tunisia	MHOM/TN/2005/PLV15	MON-24	[2]
	PLV28	Tunisia	MHOM/TN/2005/PLV28	MON-24	[2]
	TUS167	Tunisia	MHOM/TN/2001/Tus167	MON-1	[2]
	27S	Tunisia	MHOM/TN/2002/27M	MON-1	[2]
	246M	Tunisia	MHOM/TN/2002/246M	MON-1	[2]
	20S	Tunisia	MHOM/TN/2002/20S	MON-1	[2]
	22MO	Tunisia	MHOM/TN/2002/22MO	MON-1	[2]
	TUS221	Tunisia	MHOM/TN/2002/Tus221	MON-1	[2]
	TUM222	Tunisia	MHOM/TN/2002/Tum222	MON-1	[2]
	LCnJ20S	Tunisia	MCAN/TN/2002/LCnJ20S	MON-1	[2]
	GGCH1	Tunisia	MCAN/TN/2002/GGCH1/02	MON-1	[2]
	LCnJ20G	Tunisia	MCAN/TN/2002/LCnJ20G	MON-1	[2]
	LC78	Tunisia	MHOM/TN/2004/LC78	MON-1	[2]
Leishmania donovani	DON39	India	MHOM/IN/0000/DEVI	MON-2	[3]
	DON1	India	MHOM/IN/1980/DD8	MON-2	[3]
	DON104	Nepal	MHOM/NE/2003/BPK294/0	nd	[3]
	NLB189	Kenia	MHOM/KE/1983/NLB189	MON-37	[4]
	NLB323	Kenia	MHOM/KE/1985/NLB323	MON-37	[4]
	ET1	Etiopia	MHOM/ET/72/GEBRE 1	MON-82	[1]
	ET3	Etiopia	MHOM/ET/67/LV9	MON-18	[1]
	SD1	Sudan	MHOM/SD/82/GILANI	MON-30	[1]
	SD2	Sudan	MHOM/SD/62/3S	MON-81	[1]
	CD44cl.1	Cyprus	MCAN/CY/2005/CD44cl.1	MON37	[5]
	CH35	Cyprus	MHOM/CY/2006/CH35	MON37	[5]
nd, not determined; [1] Cortes S et al, Infect Genet Evol 2014, 26: 20–31, PMID: 24815728; [2] Chargui N et al, International Journal for Parasitology 2009, 39: 801–811, PMID: 19211023; [3] Alam MZ et al, Infect Genet Evol 2009, 9(1): 24–31, PMID: 18957333; [4] Alam MZ et al, Microbes Infect. 2009, 11(6-7): 707–715, PMID: 19376262 ; [5] Gouzelou E et al, Parasit Vectors. 2013; 6:342, PMID: 243086…
